# Supplementary material for: In Silico Prediction of Stratum Corneum Partition Coefficients via COSMOmic and Molecular Dynamics Simulations
Source: J Phys Chem B. 2023 Mar 17;127(12):2719–28. doi: 10.1021/acs.jpcb.2c08566 (PMC10068742; doi:10.1021/acs.jpcb.2c08566)
Supplement: Supplementary file 2 — jp2c08566_si_002.xlsx [file jp2c08566_si_002.xlsx]

## Sheet: K_lip experimental
Molecule name	CAS	Subclass3	MW	pH	T	Database	log Kow	log Klip
2,4'-Dichloroacetophenone	937-20-2	Carbonyl compounds	189.04	7.4	32	[2]	2.28437	2.23833
2,4-Dinitrochlorobenzene	97-00-7	Nitrobenzenes	202.553	7.4	32	[2]	2.17	1.67001
2,5-Diaminotoluene	95-70-5	Toluenes	122.2	7.4	32	[2]	0.340672	1.16999
2-Acetylaminofluorene	53-96-3	-	223.27	7.4	32	[2]	2.90099	2.52706
2-Amino-3-methyl-3H-imidazo[4,5-f]quinoline	76180-96-6	-	198.23	7.4	32	[2]	1.47	1.04903
2-Ethylhexyl acrylate	103-11-7	Acrylic acids and derivatives	184.3	7.4	32	[2]	4.19872	3.37764
2-Nitro-1,4-phenylenediamine	5307-14-2	Nitrobenzenes	153.141	7.4	32	[2]	0.53	0.714185
4-Amino-3-nitrophenol	610-81-1	Nitrophenols	154.12	7.4	32	[2]	1.35339	0.845938
4-Bromophenyl isocyanate	2493-02-9	Halobenzenes	198	7.4	32	[2]	2.22893	2.99438
4-Chlorobutyric acid	627-00-9	Fatty acids and conjugates	122.55	7.4	32	[2]	0.767608	1.00463
4-Methylvaleric acid	646-07-1	Fatty acids and conjugates	116.16	7.4	32	[2]	1.76632	1.41762
4-Nitro-1,2-phenylenediamine	99-56-9	Nitrobenzenes	153.14	7.4	32	[2]	0.88	1.17823
6-Methyl coumarin	92-48-8	-	160.172	7.4	32	[2]	1.55688	1.4424
7-Ethoxycoumarin	31005-02-4	-	190.198	7.4	32	[2]	2.18547	1.48364
Acetophenone	98-86-2	Carbonyl compounds	120.151	7.4	32	[2]	1.58	1.63379
Aldosterone	52-39-1	Hydroxysteroids	360.4	7.4	25	[1]	0.962	0.9
Benzoic acid	65-85-0	Benzoic acids and derivatives	122.123	7.4	32	[2]	1.87	0.525226
Benzophenone	119-61-9	Benzophenones	182.1	7.4	32	[2]	3.18	2.5194
Benzyl bromide	100-39-0	Benzyl halides	171	7.4	32	[2]	2.92	2.49896
Benzylideneacetone	122-57-6	Styrenes	146.189	7.4	32	[2]	2.07	1.3082
Caffeine	58-08-2	Purines and purine derivatives	194.2	7.4	32	[1], [2]	-0.07	0.48
Cinnamyl alcohol	104-54-1	-	134.178	7.4	32	[2]	1.95	1.13493
Corticosterone	50-22-6	Hydroxysteroids	346.5	7.4	25	[1]	1.94	1.52
Cyclophosphamide monohydrate	6055-19-2	Nitrogen mustard compounds	261.089	7.4	32	[2]	1.30406	0.65745
Diethyl maleate	141-05-9	Fatty acid esters	172.2	7.4	32	[2]	0.819481	0.78579
Diethylene glycol monobutyl ether	112-34-5	Ethers	162.23	7.4	32	[2]	0.56	0.48134
Dimethyl phthalate	131-11-3	Benzoic acids and derivatives	194.186	7.4	32	[2]	1.58	0.976334
Estradiol	50-28-2	Estrane steroids	272.4	7.4	25	[1]	3.93	2.25
Eugenol	97-53-0	Methoxyphenols	164.204	7.4	32	[2]	2.27	1.67488
Flufenamic_acid	530-78-9	Benzoic acids and derivatives	281.2	7.4	32	[1]	5.25	1.31
Geraniol	106-24-1	Monoterpenoids	152.253	7.4	32	[2]	3.56	1.88511
HC Red No. 3	2871-01-4	Nitrobenzenes	197.194	7.4	32	[2]	0.112355	1.00048
Hydrocortisone	50-23-7	Hydroxysteroids	362.466	7.4	32	[2]	1.61	1.01897
Hydrocortisone hemisuccinate (1d)	2203-97-6	Pregnane steroids	462.5	2.5	37	[1]	1.97	1.15
Hydrocortisone hexanoate (1j)	3593-96-2	Pregnane steroids	460.6	4	37	[1]	4.58	3.2
Hydrocortisone hydroxyhexanoate (1g)	114593-88-3	Pregnane steroids	476.6	4	37	[1]	2.79	1.58
Hydrocortisone methylpimelate (1i)	114611-36-8	Pregnane steroids	518.6	4	37	[1]	3.7	2.72
Hydrocortisone octanoate (1k)	6678-14-4	Pregnane steroids	488.7	4	37	[1]	5.49	4.2
Hydrocortisone propionate (1h)	6677-98-1	Pregnane steroids	418.5	4	37	[1]	2.8	1.84
Hydrocortisone succinamate (1a)	114593-85-0	Pregnane steroids	461.5	4	37	[1]	1.43	1.15
Hydroquinone	123-31-9	Benzenediols	110.11	7.4	32	[2]	0.59	0.909268
Ibuprofen	15687-27-1	-	206.285	7.4	32	[2]	3.74	2.00093
Isoeugenol	97-54-1	Methoxyphenols	164.204	7.4	32	[2]	3.04	2.05207
Lidocaine	137-58-6	Xylenes	234.3	7.4	25	[1]	2.35	1.38
Methyl methanesulfonate	66-27-3	Organosulfonic acids and derivatives	110.131	7.4	32	[2]	0.202632	1.62383
Methylparaben	99-76-3	Benzoic acids and derivatives	152.149	7.4	32	[2]	1.96	0.849562
Naphthalene	91-20-3	-	128.174	7.4	32	[2]	3.3	3.4196
Naphthol	90-15-3	Naphthols and derivatives	144.2	7.4	25	[1]	2.85	2.98
Nitrobenzene	98-95-3	Nitrobenzenes	123.11	7.4	32	[2]	1.85	1.67872
p-Aminophenol	123-30-8	Aniline and substituted anilines	109.128	7.4	32	[2]	0.04	0.777903
p-Chloroaniline	106-47-8	Aniline and substituted anilines	127.574	7.4	32	[2]	1.83	1.58801
p-Phenylenediamine	106-50-3	Aniline and substituted anilines	108.144	7.4	32	[2]	-0.3	1.05477
Progesterone	57-83-0	Pregnane steroids	314.5	7.4	25	[1]	3.87	3.03
Propylparaben	94-13-3	Benzoic acids and derivatives	180.203	7.4	32	[2]	3.04	2.06764
p-Tolunitrile	104-85-8	Benzonitriles	117.15	7.4	32	[2]	1.74481	1.53495
Resorcinol	108-46-3	Benzenediols	110.112	7.4	32	[2]	0.8	1.28037
Testosterone	58-22-0	Androstane steroids	288.4	7.4	25	[1], [2]	3.32	1.92
Tetramethylthiouram disulfide	137-26-8	Amines	240.432	7.4	32	[2]	1.73	2.01643
Theophylline	58-55-9	Purines and purine derivatives	180.2	7.3	25	[1]	-0.02	0.26
Thioglycolic acid	68-11-1	Carboxylic acids	92.12	7.4	32	[2]	0.09	0.370498
trans-Cinnamaldehyde	14371-10-9	-	132.162	7.4	32	[2]	1.89921	1.1827
trans-Cinnamic acid	140-10-3	Cinnamic acids	148.16	7.4	32	[2]	2.13	1.1842
Triclosan	3380-34-5	Diphenylethers	289.54	7.4	32	[2]	4.76	4.33835
Vanillin	121-33-5	Methoxyphenols	152.149	7.4	32	[2]	1.21	1.00913

## Sheet: K_lip predicted
			Experimental		Predicted
Molecule name	CAS	MW	log Kow	log Klip	log Kow	HPm2	HPm3	HPm2t	Amor	LPP
2,4'-Dichloroacetophenone	937-20-2	189.04	2.28437	2.23833	2.26193	1.63	1.64	1.62	1.93	1.75
2,4-Dinitrochlorobenzene	97-00-7	202.553	2.17	1.67001	2.78354	2.14	2.14	2.19	2.45	2.29
2,5-Diaminotoluene	95-70-5	122.2	0.340672	1.16999	0.144107	-0.17	-0.14	-0.38	-0.03	-0.14
2-Acetylaminofluorene	53-96-3	223.27	2.90099	2.52706	2.23801	1.65	1.67	1.47	1.95	1.71
2-Amino-3-methyl-3H-imidazo[4,5-f]quinoline	76180-96-6	198.23	1.47	1.04903	0.232428	0.09	0.11	-0.28	0.09	0.03
2-Ethylhexyl acrylate	103-11-7	184.3	4.19872	3.37764	4.52546	4.07	4.07	4.07	4.36	4.14
2-Nitro-1,4-phenylenediamine	5307-14-2	153.141	0.53	0.714185	-0.355231	0	-0.01	-0.54	-0.34	-0.28
4-Amino-3-nitrophenol	610-81-1	154.12	1.35339	0.845938	0.393908	0.16	0.12	-0.23	-0.07	0.04
4-Bromophenyl isocyanate	2493-02-9	198	2.22893	2.99438	3.18688	2.75	2.74	2.75	2.92	2.81
4-Chlorobutyric acid	627-00-9	122.55	0.767608	1.00463	0.884311	0.28	0.24	0.09	0.39	0.31
4-Methylvaleric acid	646-07-1	116.16	1.76632	1.41762	1.82133	1.05	1.05	0.93	1.34	1.12
4-Nitro-1,2-phenylenediamine	99-56-9	153.14	0.88	1.17823	-0.449313	0.08	0.01	-0.52	-0.51	-0.21
6-Methyl coumarin	92-48-8	160.172	1.55688	1.4424	1.49628	1.15	1.28	0.95	1.49	1.08
7-Ethoxycoumarin	31005-02-4	190.198	2.18547	1.48364	1.8418	1.44	1.57	1.24	1.81	1.39
Acetophenone	98-86-2	120.151	1.58	1.63379	1.38991	0.86	0.92	0.8	1.23	0.94
Aldosterone	52-39-1	360.4	0.962	0.9	0.613534	0.37	0.5	-0.07	0.82	0.21
Benzoic acid	65-85-0	122.123	1.87	0.525226	1.50058	0.7	0.69	0.58	0.93	0.79
Benzophenone	119-61-9	182.1	3.18	2.5194	2.6498	2	2.01	2.02	2.41	2.13
Benzyl bromide	100-39-0	171	2.92	2.49896	2.45906	2.03	2.01	2.02	2.2	2.1
Benzylideneacetone	122-57-6	146.189	2.07	1.3082	1.65161	1.13	1.23	1	1.56	1.16
Caffeine	58-08-2	194.2	-0.07	0.48	-0.288549	-0.47	-0.37	-0.83	-0.13	-0.58
Cinnamyl alcohol	104-54-1	134.178	1.95	1.13493	1.74767	1.06	1.05	0.93	1.35	1.14
Corticosterone	50-22-6	346.5	1.94	1.52	1.96473	1.04	1.2	0.81	1.75	1.1
Cyclophosphamide monohydrate	6055-19-2	261.089	1.30406	0.65745	1.26971	0.93	1.02	0.66	1.2	0.95
Diethyl maleate	141-05-9	172.2	0.819481	0.78579	1.82169	1.16	1.21	1.18	1.61	1.3
Diethylene glycol monobutyl ether	112-34-5	162.23	0.56	0.48134	2.09791	1.31	1.43	1.23	1.96	1.47
Dimethyl phthalate	131-11-3	194.186	1.58	0.976334	1.67955	1.02	1.07	1.03	1.47	1.16
Estradiol	50-28-2	272.4	3.93	2.25	3.60985	1.8	1.83	1.99	2.67	2.25
Eugenol	97-53-0	164.204	2.27	1.67488	3.00146	2.21	2.19	2.24	2.59	2.37
Flufenamic acid	530-78-9	281.2	5.25	1.31	4.62096	3.35	3.25	3.43	3.84	3.63
Geraniol	106-24-1	152.253	3.56	1.88511	3.18364	2.42	2.47	2.33	2.86	2.52
HC Red No. 3	2871-01-4	197.194	0.112355	1.00048	-0.350738	0.11	0.14	-0.49	-0.14	-0.22
Hydrocortisone	50-23-7	362.466	1.61	1.01897	1.80855	0.88	0.99	0.61	1.41	0.92
Hydrocortisone hemisuccinate (1d)	2203-97-6	462.5	1.97	1.15	1.88693	0.97	1.06	0.67	1.43	0.99
Hydrocortisone hexanoate (1j)	3593-96-2	460.6	4.58	3.2	4.60912	3.39	3.45	3.19	3.98	3.51
Hydrocortisone hydroxyhexanoate (1g)	114593-88-3	476.6	2.79	1.58	3.06901	1.43	1.53	1.37	2.19	1.7
Hydrocortisone methylpimelate (1i)	114611-36-8	518.6	3.7	2.72	4.08288	2.57	2.66	2.49	3.39	2.78
Hydrocortisone octanoate (1k)	6678-14-4	488.7	5.49	4.2	5.69344	4.46	4.52	4.27	5.05	4.59
Hydrocortisone propionate (1h)	6677-98-1	418.5	2.8	1.84	3.07285	1.87	1.95	1.7	2.47	2.01
Hydrocortisone succinamate (1a)	114593-85-0	461.5	1.43	1.15	0.794926	0.74	0.83	0.23	1.07	0.54
Hydroquinone	123-31-9	110.11	0.59	0.909268	0.549563	-0.08	-0.17	-0.33	-0.25	-0.04
Ibuprofen	15687-27-1	206.285	3.74	2.00093	3.99319	3.02	2.96	2.99	3.35	3.17
Isoeugenol	97-54-1	164.204	3.04	2.05207	3.23344	2.43	2.4	2.46	2.81	2.6
Lidocaine	137-58-6	234.3	2.35	1.38	3.41457	2.45	2.6	2.48	3.24	2.72
Methyl methanesulfonate	66-27-3	110.131	0.202632	1.62383	-0.0581661	-0.17	-0.13	-0.41	-0.13	-0.27
Methylparaben	99-76-3	152.149	1.96	0.849562	1.55378	0.65	0.6	0.55	0.88	0.78
Naphthalene	91-20-3	128.174	3.3	3.4196	2.84805	2.51	2.49	2.5	2.63	2.55
Naphthol	90-15-3	144.2	2.85	2.98	2.51235	1.48	1.37	1.48	1.76	1.69
Nitrobenzene	98-95-3	123.11	1.85	1.67872	1.94847	1.5	1.51	1.5	1.73	1.58
p-Aminophenol	123-30-8	109.128	0.04	0.777903	0.00999966	-0.31	-0.34	-0.59	-0.41	-0.34
p-Chloroaniline	106-47-8	127.574	1.83	1.58801	1.40832	0.89	0.82	0.79	1.03	0.98
p-Phenylenediamine	106-50-3	108.144	-0.3	1.05477	-0.384588	-0.47	-0.46	-0.76	-0.48	-0.53
Progesterone	57-83-0	314.5	3.87	3.03	2.82391	1.79	2.04	1.72	2.75	1.96
Propylparaben	94-13-3	180.203	3.04	2.06764	2.57555	1.44	1.42	1.44	1.83	1.66
p-Tolunitrile	104-85-8	117.15	1.74481	1.53495	1.55828	1.15	1.21	1.06	1.43	1.17
Resorcinol	108-46-3	110.112	0.8	1.28037	0.738878	0.1	-0.02	-0.15	-0.09	0.14
Testosterone	58-22-0	288.4	3.32	1.92	2.53783	1.29	1.5	1.19	2.26	1.51
Tetramethylthiouram disulfide	137-26-8	240.432	1.73	2.01643	2.77973	2.12	2.09	2.17	2.45	2.27
Theophylline	58-55-9	180.2	-0.02	0.26	-1.01943	-0.84	-0.86	-1.37	-0.76	-1.08
Thioglycolic acid	68-11-1	92.12	0.09	0.370498	0.13084	-0.15	-0.19	-0.47	-0.25	-0.24
trans-Cinnamaldehyde	14371-10-9	132.162	1.89921	1.1827	1.44969	0.98	1.06	0.86	1.35	1
trans-Cinnamic acid	140-10-3	148.16	2.13	1.1842	1.66309	0.96	0.97	0.81	1.19	0.99
Triclosan	3380-34-5	289.54	4.76	4.33835	4.79883	3.54	3.48	3.67	4.09	3.85
Vanillin	121-33-5	152.149	1.21	1.00913	1.35103	0.61	0.65	0.47	0.97	0.7

## Sheet: dG Amor
(energies are in kJ mol-1)
Depth [Å]	2,4'-Dichloroacetophenone	2,4-Dinitrochlorobenzene	2,5-Diaminotoluene	2-Acetylaminofluorene	2-Amino-3-methyl-3H-imidazo[4,5-f]quinoline	2-Ethylhexyl acrylate	2-Nitro-1,4-phenylenediamine	4-Amino-3-nitrophenol	4-Bromophenyl isocyanate	4-Chlorobutyric acid	4-Methylvaleric acid	4-Nitro-1,2-phenylenediamine	6-Methyl coumarin	7-Ethoxycoumarin	Acetophenone	Aldosterone	Benzoic acid	Benzophenone	Benzyl bromide	Benzylideneacetone	Caffeine	Cinnamyl alcohol	Corticosterone	Cyclophosphamide monohydrate	Diethyl maleate	Diethylene glycol monobutyl ether	Dimethyl phthalate	Estradiol	Eugenol	Flufenamic acid	Geraniol	HC Red No. 3	Hydrocortisone	Hydrocortisone hemisuccinate (1d)	Hydrocortisone hexanoate (1j)	Hydrocortisone hydroxyhexanoate (1g)	Hydrocortisone methylpimelate (1i)	Hydrocortisone octanoate (1k)	Hydrocortisone propionate (1h)	Hydrocortisone succinamate (1a)	Hydroquinone	Ibuprofen	Isoeugenol	Lidocaine	Methyl methanesulfonate	Methylparaben	Naphthalene	Naphthol	Nitrobenzene
0.5	-11.1683	-14.2372	1.20847	-10.7002	1.12028	-25.3727	5.81492	4.20638	-16.8125	-0.181746	-5.89513	7.1411	-7.19422	-9.17326	-6.67691	-0.543797	-3.6868	-14.0402	-12.6745	-8.24059	3.61668	-6.91882	-7.7506	-5.95186	-9.22542	-11.1061	-8.34679	-15.094	-14.9212	-22.1692	-16.0482	6.99378	-4.99528	-2.86641	-21.7194	-10.5003	-18.4071	-28.1191	-12.6742	2.12441	4.80346	-18.6152	-16.2482	-19.253	2.3548	-3.66173	-15.1209	-9.64716	-9.78464
1.49	-11.1685	-14.2486	1.30323	-10.6095	1.16457	-25.3387	5.85133	4.17005	-16.8246	-0.170992	-5.94861	7.12386	-7.15726	-9.11541	-6.64085	-0.499278	-3.68322	-13.9968	-12.6683	-8.19069	3.78332	-6.87486	-7.74161	-5.9373	-9.17043	-10.946	-8.28612	-15.0321	-14.9187	-22.2194	-16.0151	7.16082	-4.98265	-2.78626	-21.72	-10.3444	-18.2933	-28.074	-12.6775	2.28195	4.75081	-18.6144	-16.2462	-19.0953	2.38451	-3.69188	-15.1277	-9.65444	-9.78698
2.48	-11.1342	-14.2945	1.6024	-10.5499	1.50538	-25.1952	6.07248	4.23764	-16.87	-0.281183	-6.01187	7.19341	-6.93271	-8.93941	-6.46135	-0.436194	-3.79093	-13.8383	-12.6693	-8.00077	4.03794	-6.79558	-7.79108	-5.59005	-8.96865	-10.5825	-8.08421	-14.9532	-14.9143	-22.2318	-15.8734	7.4282	-4.93508	-2.70211	-21.653	-10.1554	-18.1243	-28.0105	-12.6236	2.4815	4.71158	-18.7273	-16.2556	-18.6741	2.49319	-3.71467	-15.1047	-9.85252	-9.73397
3.47	-11.042	-14.3326	1.96878	-10.4379	2.04035	-24.9823	6.38087	4.40234	-16.9092	-0.315716	-6.07423	7.43959	-6.58271	-8.68267	-6.19323	-0.264176	-3.88992	-13.6175	-12.6623	-7.70147	4.27501	-6.67407	-7.74954	-4.88562	-8.67965	-10.1275	-7.84416	-14.8661	-14.8758	-22.1732	-15.6404	7.73405	-4.82956	-2.62047	-21.5671	-10.0622	-17.9948	-27.9623	-12.5387	2.64435	4.77946	-18.8162	-16.2199	-18.0894	2.71229	-3.57966	-15.0728	-10.0528	-9.6654
4.46	-10.9375	-14.2743	2.19444	-10.1891	2.41395	-24.8778	6.62176	4.6043	-16.9038	-0.177512	-5.96969	7.72346	-6.36232	-8.47767	-6.04468	-0.00781798	-3.80144	-13.5035	-12.6484	-7.48173	4.52176	-6.5062	-7.58793	-4.36365	-8.51163	-9.81664	-7.71797	-14.8258	-14.8381	-22.1539	-15.4298	7.99545	-4.66627	-2.58172	-21.4563	-10.0637	-17.9844	-27.8579	-12.4137	2.7771	4.95453	-18.7494	-16.1792	-17.6869	2.89654	-3.42621	-15.0917	-10.0288	-9.64474
5.45	-10.8627	-14.1622	2.25714	-9.88826	2.53752	-24.9211	6.77566	4.79395	-16.8848	0.0297556	-5.76141	7.92727	-6.33717	-8.3785	-6.06003	0.209609	-3.60872	-13.5283	-12.644	-7.41235	4.76926	-6.32201	-7.42767	-4.28232	-8.49644	-9.70556	-7.69613	-14.9043	-14.8257	-22.1754	-15.2932	8.17982	-4.53417	-2.55129	-21.3827	-10.0673	-18.0472	-27.7598	-12.3228	2.95601	5.15947	-18.5829	-16.1651	-17.6053	2.97218	-3.34909	-15.1549	-9.85467	-9.65281
6.44	-10.8238	-14.1006	2.38359	-9.66762	2.66424	-24.9538	6.878	4.89169	-16.8895	0.217581	-5.5306	8.0939	-6.31402	-8.30963	-6.0614	0.391273	-3.40471	-13.5411	-12.6583	-7.36727	4.97638	-6.18409	-7.33122	-4.16913	-8.48353	-9.64055	-7.67551	-14.9774	-14.8188	-22.1727	-15.185	8.30636	-4.49259	-2.50246	-21.4191	-10.0429	-18.0904	-27.7826	-12.3345	3.23588	5.20635	-18.4198	-16.1453	-17.6535	3.03218	-3.26821	-15.2017	-9.7083	-9.6594
7.43	-10.7857	-14.085	2.52587	-9.52357	2.79807	-24.9949	6.9837	4.85082	-16.91	0.287034	-5.27985	8.1858	-6.25064	-8.21483	-6.03502	0.552492	-3.27347	-13.5172	-12.6764	-7.28261	5.20125	-6.06832	-7.28871	-4.00752	-8.4453	-9.55959	-7.61274	-14.9551	-14.826	-22.244	-15.0994	8.46582	-4.47759	-2.48983	-21.4481	-9.94441	-18.0677	-27.7567	-12.3547	3.52814	5.12284	-18.2971	-16.1473	-17.7737	3.07933	-3.30318	-15.233	-9.63894	-9.64736
8.42	-10.7445	-14.0559	2.62071	-9.398	2.85884	-25.0456	7.11432	4.84092	-16.909	0.296059	-5.13477	8.24863	-6.22511	-8.1395	-6.02905	0.67733	-3.19533	-13.5121	-12.6731	-7.22952	5.40226	-6.0024	-7.23855	-3.95098	-8.42806	-9.51988	-7.56306	-14.8744	-14.8354	-22.3395	-15.0728	8.64866	-4.39021	-2.35616	-21.3742	-9.76325	-17.9543	-27.6519	-12.2728	3.7194	5.03555	-18.2415	-16.1647	-17.8694	3.11558	-3.34807	-15.2495	-9.59002	-9.6343
9.41	-10.7348	-14.0494	2.72164	-9.4057	2.89814	-25.0149	7.2227	5.04546	-16.8897	0.274931	-5.42573	8.401	-6.19932	-8.12759	-5.99466	0.736155	-3.35591	-13.4999	-12.6502	-7.2269	5.34658	-6.03727	-7.1451	-3.92765	-8.38072	-9.48723	-7.54446	-14.7649	-14.7944	-22.2355	-15.1149	8.7399	-4.24459	-2.09955	-21.2221	-9.61875	-17.7862	-27.5623	-12.116	3.75338	5.23641	-18.3644	-16.1271	-17.7641	3.18992	-3.23592	-15.2176	-9.70523	-9.62677
10.4	-10.7504	-14.0769	2.68461	-9.59965	3.04635	-24.9318	7.27663	5.18894	-16.8921	0.193139	-5.69514	8.49705	-6.1521	-8.16636	-5.93141	0.707474	-3.5291	-13.449	-12.6376	-7.2465	5.1575	-6.13527	-7.0715	-3.86474	-8.3234	-9.5031	-7.5263	-14.6377	-14.7617	-22.0801	-15.1695	8.75893	-4.07943	-1.83326	-21.0126	-9.42614	-17.5527	-27.4458	-11.9154	3.84299	5.46237	-18.5489	-16.0984	-17.4831	3.22896	-3.1238	-15.1703	-9.84402	-9.6067
11.4	-10.7781	-14.0985	2.553	-9.83603	3.06906	-24.9418	7.22131	5.15898	-16.9155	0.0898336	-5.82004	8.41737	-6.15756	-8.24013	-5.93067	0.718143	-3.6168	-13.4266	-12.6475	-7.29044	4.95612	-6.21862	-6.97794	-3.87299	-8.34343	-9.5847	-7.53156	-14.4638	-14.7795	-22.0379	-15.2236	8.7572	-3.92898	-1.57474	-20.8514	-9.14468	-17.2715	-27.2961	-11.7675	4.02886	5.43816	-18.6598	-16.1261	-17.4124	3.17002	-3.12051	-15.1625	-9.90594	-9.58242
12.39	-10.8219	-14.0846	2.41478	-9.93464	2.83263	-25.0475	7.11199	5.13729	-16.9184	0.0825532	-5.86059	8.30884	-6.31149	-8.37154	-6.03769	0.696756	-3.60606	-13.496	-12.6563	-7.44475	4.82072	-6.28736	-6.92292	-4.26029	-8.45548	-9.7996	-7.61228	-14.3457	-14.802	-22.0225	-15.3649	8.71204	-3.8571	-1.30655	-20.7526	-8.87962	-17.0735	-27.1804	-11.6706	4.22239	5.42502	-18.6748	-16.1426	-17.7209	3.09299	-3.17032	-15.1838	-9.8616	-9.6042
13.38	-10.8376	-14.0459	2.34828	-9.9014	2.54641	-25.2477	7.08254	5.20262	-16.8959	0.165965	-5.76416	8.33915	-6.52537	-8.48323	-6.22107	0.703034	-3.48609	-13.6457	-12.6511	-7.61553	4.78294	-6.30643	-6.86994	-4.73978	-8.60312	-10.114	-7.71479	-14.3056	-14.7897	-22.0217	-15.537	8.69577	-3.78131	-1.10227	-20.6843	-8.67263	-16.9535	-27.1049	-11.5896	4.40961	5.53225	-18.5626	-16.1197	-18.334	3.04454	-3.17965	-15.1927	-9.67569	-9.6285
14.37	-10.8091	-13.985	2.2976	-9.82954	2.45375	-25.4043	7.16602	5.34425	-16.8648	0.38131	-5.43763	8.50218	-6.65009	-8.53079	-6.33814	0.829042	-3.19812	-13.754	-12.6323	-7.71897	4.80317	-6.27469	-6.75515	-4.91325	-8.69831	-10.4149	-7.77787	-14.2605	-14.7414	-21.984	-15.6204	8.75718	-3.65813	-0.926359	-20.5976	-8.52107	-16.8599	-27.0159	-11.4774	4.59735	5.74634	-18.3164	-16.0645	-18.7974	3.05051	-3.08676	-15.1838	-9.35323	-9.62761
15.36	-10.7556	-13.9143	2.30414	-9.75548	2.55879	-25.4551	7.29398	5.61135	-16.8336	0.675791	-5.18716	8.75548	-6.66902	-8.53431	-6.35457	1.02323	-2.91813	-13.7743	-12.6008	-7.7467	4.79318	-6.20058	-6.54134	-4.89112	-8.70019	-10.5637	-7.7866	-14.1909	-14.6593	-21.7939	-15.6166	8.86342	-3.44744	-0.724316	-20.4298	-8.46246	-16.8187	-26.8631	-11.2898	4.76919	6.10615	-18.0492	-15.9708	-18.9211	3.12461	-2.82369	-15.1721	-9.04139	-9.61252
16.35	-10.6896	-13.8478	2.43176	-9.66942	2.7798	-25.4314	7.47935	5.93394	-16.8166	0.891213	-5.06852	9.00314	-6.59981	-8.48394	-6.29862	1.20235	-2.7433	-13.7152	-12.5707	-7.69812	4.85294	-6.09013	-6.32776	-4.77849	-8.61888	-10.4742	-7.71438	-14.0961	-14.5784	-21.5601	-15.5501	9.05061	-3.18933	-0.610731	-20.199	-8.43403	-16.8117	-26.6503	-11.0567	4.92055	6.4734	-17.8792	-15.8851	-18.821	3.23742	-2.54714	-15.156	-8.87122	-9.56793
17.34	-10.6005	-13.7917	2.65505	-9.52584	3.08613	-25.3465	7.72586	6.12663	-16.8108	0.988998	-5.00463	9.19363	-6.43867	-8.34104	-6.17454	1.35413	-2.65885	-13.593	-12.5366	-7.55136	5.08196	-5.93935	-6.19396	-4.54486	-8.46133	-10.182	-7.55513	-13.9772	-14.5269	-21.4903	-15.4047	9.38994	-3.01754	-0.656426	-20.0606	-8.37464	-16.8005	-26.4714	-10.937	4.98179	6.61685	-17.8145	-15.8363	-18.4963	3.37753	-2.4695	-15.1363	-8.83584	-9.49921
18.33	-10.4848	-13.7416	3.03876	-9.32611	3.58105	-25.1548	8.06324	6.23899	-16.8006	0.970838	-4.99226	9.45359	-6.13107	-8.08809	-5.93195	1.43249	-2.7072	-13.3807	-12.4971	-7.26979	5.45132	-5.76169	-6.26642	-3.96568	-8.20364	-9.72611	-7.3237	-13.8624	-14.4941	-21.5056	-15.1556	9.81825	-3.01208	-0.88662	-20.0497	-8.45718	-16.8878	-26.4057	-10.9555	4.77584	6.62631	-17.8808	-15.8056	-17.8991	3.58534	-2.45723	-15.1073	-8.98695	-9.43121
19.32	-10.3398	-13.6854	3.50796	-9.02882	4.10805	-24.9776	8.47521	6.40413	-16.7866	0.923676	-5.01731	9.78354	-5.75966	-7.74594	-5.67162	1.4383	-2.79337	-13.155	-12.4599	-6.89306	5.88787	-5.53598	-6.56212	-3.14748	-7.92311	-9.18634	-7.06143	-13.7861	-14.46	-21.5369	-14.8428	10.2538	-3.21317	-1.33483	-20.1722	-8.85818	-17.185	-26.467	-11.1211	4.24394	6.62047	-17.954	-15.7751	-17.3311	3.81132	-2.38638	-15.0831	-9.17272	-9.36125
20.31	-10.2086	-13.6289	3.86134	-8.68444	4.47271	-24.8548	8.82048	6.58303	-16.7813	0.974161	-4.99235	10.0419	-5.50133	-7.46645	-5.49711	1.33842	-2.7791	-13.003	-12.4299	-6.6217	6.23944	-5.33201	-6.97379	-2.54348	-7.71917	-8.7809	-6.86653	-13.83	-14.4139	-21.5679	-14.5831	10.5837	-3.57979	-2.03406	-20.4218	-9.60728	-17.7351	-26.6194	-11.4287	3.53283	6.64634	-17.9175	-15.7292	-16.9214	4.00422	-2.30376	-15.081	-9.21283	-9.31101
21.3	-10.1371	-13.5898	3.988	-8.54177	4.65681	-24.7737	8.96739	6.69335	-16.787	1.05751	-4.92844	10.1868	-5.41147	-7.40153	-5.43971	1.02404	-2.72245	-12.9587	-12.422	-6.55911	6.2971	-5.23692	-7.46201	-2.29631	-7.63164	-8.64651	-6.81165	-14.101	-14.3823	-21.5685	-14.4304	10.6518	-4.08041	-2.9386	-20.8064	-10.5591	-18.4636	-26.9622	-11.8621	2.91214	6.73001	-17.8272	-15.689	-16.6724	4.13104	-2.30478	-15.096	-9.17672	-9.29768
22.3	-10.1395	-13.5756	3.90911	-8.60174	4.59833	-24.7739	8.89541	6.64891	-16.8026	1.053	-4.91689	10.1656	-5.52306	-7.54771	-5.53205	0.484882	-2.74991	-13.0546	-12.4446	-6.70264	6.09607	-5.2662	-8.02336	-2.43216	-7.69733	-8.75515	-6.92064	-14.6303	-14.4109	-21.5824	-14.4112	10.3971	-4.7087	-3.95976	-21.3687	-11.4637	-19.2485	-27.5356	-12.4366	2.38521	6.69877	-17.7588	-15.6958	-16.7412	4.13775	-2.4361	-15.1451	-9.18295	-9.34418
23.29	-10.2095	-13.5986	3.69091	-8.7721	4.19032	-24.8895	8.5907	6.33118	-16.8282	0.919074	-4.93197	9.91792	-5.82463	-7.84426	-5.77881	-0.197684	-2.86442	-13.2846	-12.504	-6.99825	5.70774	-5.39998	-8.60116	-2.88854	-7.91944	-9.02046	-7.17685	-15.2948	-14.5138	-21.6974	-14.5508	9.81889	-5.42307	-5.01139	-22.0936	-12.1338	-19.9299	-28.2888	-13.1408	1.79152	6.37788	-17.7069	-15.7674	-17.2261	3.99601	-2.75259	-15.238	-9.22544	-9.46853
24.28	-10.3415	-13.6992	3.27617	-9.11699	3.48812	-25.0488	8.0239	5.66408	-16.8725	0.648494	-5.00302	9.42068	-6.24151	-8.27283	-6.12079	-1.0774	-3.071	-13.5782	-12.6027	-7.39956	5.12043	-5.69711	-9.26023	-3.51334	-8.24393	-9.47862	-7.54507	-15.9942	-14.6585	-21.9125	-14.8696	8.90797	-6.21912	-6.07956	-22.9091	-12.6036	-20.4528	-29.1452	-13.9272	0.965516	5.75021	-17.7663	-15.8741	-17.8513	3.71794	-3.25189	-15.3496	-9.3008	-9.65078
25.27	-10.5573	-13.8834	2.6044	-9.73104	2.63264	-25.1729	7.18647	4.75623	-16.9231	0.13219	-5.39187	8.64176	-6.74992	-8.84673	-6.52801	-2.15993	-3.53016	-13.8757	-12.7326	-7.90495	4.25509	-6.23798	-10.067	-4.27155	-8.63622	-10.1379	-7.99235	-16.6364	-14.8428	-22.208	-15.3649	7.70004	-7.11739	-7.24094	-23.7013	-13.0073	-20.8666	-29.9908	-14.7253	-0.122244	4.92271	-18.1806	-16.029	-18.3538	3.25806	-3.88247	-15.4451	-9.57281	-9.86634
26.26	-10.8579	-14.0962	1.68521	-10.5998	1.64133	-25.2359	6.0577	3.67221	-16.927	-0.726503	-6.19867	7.48882	-7.36462	-9.57789	-6.97845	-3.2842	-4.32566	-14.1232	-12.851	-8.50654	3.10287	-7.01952	-10.8894	-5.17332	-9.08725	-10.895	-8.48525	-17.0427	-15.084	-22.615	-16.0136	6.29991	-8.01854	-8.26701	-24.3853	-13.5084	-21.2481	-30.7306	-15.4462	-1.38302	3.89391	-18.9805	-16.2604	-18.6914	2.57033	-4.69522	-15.4819	-10.1313	-10.1028
27.25	-11.1809	-14.2475	0.610961	-11.6172	0.495255	-25.2481	4.67184	2.34991	-16.8003	-1.84381	-7.256	5.95454	-8.09174	-10.4429	-7.4235	-4.39189	-5.33841	-14.2735	-12.8697	-9.1642	1.79031	-7.96053	-11.6471	-6.19543	-9.55324	-11.6572	-8.95304	-17.0644	-15.3103	-23.012	-16.8083	4.77698	-8.90944	-9.08031	-24.9977	-14.1371	-21.6409	-31.3349	-16.1024	-2.85926	2.54403	-19.9448	-16.4901	-18.9984	1.69356	-5.70617	-15.3614	-10.8252	-10.2955
28.24	-11.4374	-14.2341	-0.408741	-12.6616	-0.70457	-25.1825	3.17939	0.86221	-16.4371	-3.04463	-8.37675	4.23464	-8.94905	-11.4198	-7.8303	-5.54474	-6.4147	-14.3014	-12.6737	-9.87457	0.511545	-8.95325	-12.3645	-7.31755	-9.96103	-12.3703	-9.31636	-16.7949	-15.3689	-23.1095	-17.6976	3.12303	-9.85325	-9.98181	-25.5738	-14.8317	-21.9883	-31.8226	-16.7228	-4.65505	1.01769	-20.8435	-16.5469	-19.4121	0.738322	-6.69494	-14.9384	-11.4209	-10.3416
29.23	-11.561	-13.9435	-1.25197	-13.5618	-1.78746	-24.9633	1.69956	-0.651577	-15.7174	-4.14101	-9.43383	2.56309	-9.92442	-12.4374	-8.20335	-6.67164	-7.37713	-14.2053	-12.16	-10.6196	-0.599091	-9.82182	-12.9414	-8.50221	-10.2894	-12.9945	-9.54327	-16.3553	-15.1218	-22.6632	-18.488	1.37401	-10.7684	-10.9292	-25.9673	-15.5139	-22.1391	-32.0714	-17.2018	-6.64906	-0.410268	-21.4658	-16.2732	-19.8516	-0.217072	-7.42619	-14.1091	-11.641	-10.1825
30.22	-11.5079	-13.2898	-1.92461	-14.0662	-2.61234	-24.4823	0.235126	-2.06823	-14.5642	-4.967	-10.2667	1.01824	-10.8727	-13.2718	-8.48494	-7.59638	-8.04889	-13.9151	-11.2895	-11.2368	-1.53802	-10.3384	-13.1835	-9.56994	-10.5002	-13.4068	-9.61944	-15.6791	-14.5036	-21.5699	-18.9375	-0.394765	-11.4293	-11.7006	-25.841	-15.8759	-21.8693	-31.7465	-17.265	-8.56877	-1.52804	-21.6146	-15.5893	-20.1091	-1.13134	-7.77972	-12.8639	-11.3054	-9.81495
31.21	-11.2205	-12.238	-2.40109	-13.9395	-3.16221	-23.5866	-1.12442	-3.17591	-12.987	-5.37486	-10.6914	-0.365674	-11.5421	-13.6332	-8.52727	-8.18368	-8.27172	-13.2826	-10.1005	-11.4663	-2.31358	-10.3273	-12.9673	-10.2381	-10.4416	-13.4464	-9.48196	-14.6777	-13.5071	-19.862	-18.8349	-2.04221	-11.6602	-12.0819	-24.9294	-15.6126	-20.9111	-30.6232	-16.6738	-10.0829	-2.22479	-21.161	-14.4856	-19.916	-1.91946	-7.6633	-11.2641	-10.4112	-9.23683
32.2	-10.6057	-10.7914	-2.61105	-13.0714	-3.48861	-22.1616	-2.13903	-3.73877	-11.0728	-5.27564	-10.589	-1.42677	-11.702	-13.3059	-8.17238	-8.39372	-7.93898	-12.1952	-8.66523	-11.1157	-2.82873	-9.7239	-12.2589	-10.2941	-9.92637	-13.0287	-8.98712	-13.3046	-12.1649	-17.6812	-18.0497	-3.29137	-11.362	-11.9184	-23.2092	-14.6266	-19.1294	-28.723	-15.3909	-10.835	-2.48872	-20.1027	-13.0147	-19.0374	-2.4358	-7.01301	-9.42177	-9.07567	-8.4127
33.2	-9.54452	-8.986	-2.58132	-11.5067	-3.62142	-20.2201	-2.60908	-3.65554	-8.95331	-4.71312	-9.98845	-1.98829	-11.206	-12.2195	-7.35035	-8.20382	-7.09535	-10.6519	-7.05716	-10.1315	-2.95613	-8.58801	-11.0569	-9.63122	-8.91873	-12.1514	-8.03089	-11.547	-10.5476	-15.2077	-16.5859	-3.88244	-10.4619	-11.1139	-20.8345	-13.0404	-16.6665	-26.2759	-13.513	-10.6361	-2.37326	-18.5425	-11.2798	-17.4095	-2.57156	-5.941	-7.50819	-7.49573	-7.2854
34.19	-8.01406	-6.94823	-2.38274	-9.50779	-3.52994	-17.8249	-2.53028	-3.08187	-6.79486	-3.82282	-8.97372	-2.02087	-10.0363	-10.4939	-6.10881	-7.52823	-5.90942	-8.75771	-5.38442	-8.60421	-2.70598	-7.09189	-9.38915	-8.26928	-7.57861	-10.8611	-6.70499	-9.45467	-8.74396	-12.5863	-14.5662	-3.75974	-8.97373	-9.72713	-18.0945	-11.1261	-13.9136	-23.6236	-11.2556	-9.55625	-1.97455	-16.5799	-9.39349	-15.1218	-2.32379	-4.72806	-5.69631	-5.88243	-5.8672
35.18	-6.1688	-4.89736	-2.03338	-7.44031	-3.13547	-15.0397	-2.05772	-2.29296	-4.77842	-2.78863	-7.60171	-1.63254	-8.32943	-8.40433	-4.6346	-6.29172	-4.58321	-6.72489	-3.80923	-6.75901	-2.23216	-5.46851	-7.35219	-6.44243	-6.10326	-9.23359	-5.24209	-7.19154	-6.84279	-9.9285	-12.1778	-3.10441	-7.04665	-7.98836	-15.3599	-9.17092	-11.2903	-21.06	-8.91566	-7.97291	-1.43998	-14.2964	-7.45417	-12.3887	-1.83059	-3.58626	-4.09116	-4.38529	-4.29947
36.17	-4.28178	-3.0943	-1.56639	-5.5525	-2.46915	-11.9553	-1.42814	-1.50874	-3.07834	-1.80713	-5.93163	-1.04613	-6.33997	-6.25708	-3.18372	-4.6429	-3.28389	-4.79799	-2.48461	-4.8824	-1.686	-3.93224	-5.15871	-4.53634	-4.6107	-7.38093	-3.8279	-5.03068	-4.95709	-7.35069	-9.62354	-2.23816	-4.94854	-6.11347	-12.943	-7.30132	-9.02403	-18.7432	-6.73544	-6.26754	-0.931027	-11.8123	-5.56973	-9.45018	-1.28072	-2.58729	-2.75177	-3.0813	-2.82214
37.16	-2.65367	-1.74424	-1.07518	-3.94406	-1.72303	-8.77992	-0.856685	-0.870889	-1.80713	-1.0392	-4.13087	-0.509222	-4.36992	-4.29345	-1.98221	-2.96721	-2.14699	-3.16765	-1.49	-3.22947	-1.16356	-2.62763	-3.13829	-2.88371	-3.20547	-5.45009	-2.57716	-3.22692	-3.26153	-5.01698	-7.10494	-1.43409	-3.0282	-4.26602	-10.972	-5.53673	-7.14239	-16.7132	-4.86778	-4.58102	-0.541756	-9.26686	-3.86774	-6.57312	-0.806592	-1.75258	-1.7149	-2.0131	-1.66007
38.15	-1.48419	-0.896458	-0.650612	-2.64814	-1.07744	-5.8392	-0.453367	-0.443702	-0.972163	-0.538495	-2.51431	-0.163894	-2.69721	-2.68363	-1.12658	-1.63093	-1.27401	-1.92734	-0.820718	-1.95751	-0.735311	-1.62472	-1.60446	-1.6545	-2.01375	-3.63126	-1.57877	-1.8991	-1.93327	-3.10787	-4.82161	-0.827999	-1.57463	-2.63505	-9.37311	-3.92024	-5.55593	-14.8875	-3.38798	-3.03284	-0.282765	-6.77749	-2.46404	-4.09384	-0.457455	-1.09987	-0.977598	-1.20842	-0.89168
39.14	-0.772331	-0.442944	-0.341598	-1.66679	-0.606049	-3.46787	-0.216471	-0.204208	-0.488295	-0.257827	-1.35399	-0.0154449	-1.49281	-1.52385	-0.583965	-0.771469	-0.687608	-1.07462	-0.413411	-1.09455	-0.42541	-0.9297	-0.665022	-0.862876	-1.1331	-2.14145	-0.869559	-1.02505	-1.03663	-1.74051	-2.95771	-0.436379	-0.672398	-1.39112	-7.95236	-2.53532	-4.16094	-13.0783	-2.27736	-1.79844	-0.129833	-4.48777	-1.4265	-2.28329	-0.229957	-0.633868	-0.498491	-0.660482	-0.441795
40.13	-0.3832	-0.220694	-0.152533	-0.976946	-0.30648	-1.846	-0.0937214	-0.0865017	-0.235509	-0.117177	-0.669933	0.0133955	-0.75054	-0.794642	-0.270537	-0.312219	-0.335936	-0.539899	-0.18781	-0.566183	-0.221923	-0.493358	-0.206763	-0.415379	-0.569899	-1.12277	-0.423113	-0.505949	-0.506435	-0.890558	-1.6337	-0.209188	-0.215707	-0.584109	-6.49994	-1.45966	-2.92419	-11.0905	-1.45532	-0.941993	-0.050179	-2.61867	-0.749685	-1.156	-0.0990002	-0.331712	-0.221398	-0.324205	-0.197502
41.12	-0.182661	-0.109048	-0.0568446	-0.531715	-0.138736	-0.903257	-0.0351982	-0.0325944	-0.110303	-0.0525944	-0.313477	0.0046345	-0.345783	-0.384053	-0.108968	-0.106066	-0.146239	-0.238471	-0.0752167	-0.267763	-0.1024	-0.241322	-0.0394186	-0.189102	-0.255449	-0.538017	-0.177636	-0.228352	-0.226602	-0.423613	-0.827665	-0.0881288	-0.036951	-0.142644	-4.90909	-0.731724	-1.89197	-8.83794	-0.858147	-0.407922	-0.0152402	-1.35249	-0.36015	-0.5342	-0.03531	-0.154682	-0.0832641	-0.140643	-0.0764777
42.11	-0.0831514	-0.0503689	-0.0169357	-0.267812	-0.0557129	-0.41755	-0.0104542	-0.0101882	-0.0492165	-0.0236604	-0.13905	-0.00312203	-0.145074	-0.171383	-0.0366556	-0.0328337	-0.0552126	-0.0898293	-0.025816	-0.113021	-0.0408519	-0.106893	-0.00625881	-0.0828436	-0.101015	-0.241897	-0.0622909	-0.0949966	-0.0930184	-0.190661	-0.394424	-0.0306156	0.00542395	0.0479716	-3.28205	-0.313993	-1.1243	-6.42649	-0.461882	-0.114886	-0.00298093	-0.644367	-0.15896	-0.223152	-0.00971287	-0.062854	-0.0256567	-0.0527971	-0.0244836
43.1	-0.0356885	-0.0208767	-0.00341055	-0.123282	-0.019482	-0.184565	-0.00174728	-0.00223343	-0.0201827	-0.0103479	-0.0575847	-0.00421538	-0.0543919	-0.0695955	-0.00956742	-0.015397	-0.0172236	-0.0275683	-0.00733718	-0.0412239	-0.0136916	-0.041809	-0.0118534	-0.0346077	-0.0345168	-0.103004	-0.0170547	-0.0369605	-0.034884	-0.0827284	-0.178687	-0.00759526	0.000597994	0.095053	-1.89544	-0.114101	-0.623873	-4.14348	-0.234227	0.0126305	4.81584e-05	-0.294349	-0.0641734	-0.0828439	-0.00153731	-0.0216015	-0.00593196	-0.016584	-0.00579581
44.09	-0.0140622	-0.0075705	-8.27797e-05	-0.0508115	-0.00581386	-0.0776321	0.000371476	-0.000100116	-0.00743925	-0.00419355	-0.0217035	-0.00279173	-0.0177084	-0.0252739	-0.0014941	-0.0124284	-0.00397925	-0.00615864	-0.0015698	-0.0123976	-0.00352899	-0.0139542	-0.0162851	-0.0134672	-0.00979483	-0.0413542	-0.00289743	-0.0135676	-0.0118195	-0.0350068	-0.0763377	-0.000479866	-0.00827003	0.0772983	-0.967032	-0.0373792	-0.333311	-2.33393	-0.116928	0.0434945	0.000354066	-0.13001	-0.0233791	-0.0266928	0.000247259	-0.00590676	-0.000708996	-0.00405448	-0.000573857
45.09	-0.00497105	-0.00220009	0.000130373	-0.0182195	-0.00152904	-0.0308248	0.000398389	0.000187492	-0.00237103	-0.00159328	-0.00731674	-0.00131635	-0.00486672	-0.00803669	2.53253e-05	-0.00956867	-0.000479257	-0.000651116	-0.000200407	-0.00279127	-0.000522583	-0.00377233	-0.0133048	-0.00490123	-0.00225061	-0.0154868	0.000117487	-0.00470875	-0.00368698	-0.0143274	-0.030219	0.000729555	-0.00990627	0.0425974	-0.462043	-0.0150676	-0.178187	-1.17274	-0.0574829	0.0321864	9.89774e-05	-0.0548109	-0.00759849	-0.00733558	0.00014395	-0.00107371	7.6101e-05	-0.000648142	0.000261409
46.08	-0.00156258	-0.000409176	-1.48582e-05	-0.00545989	-0.000409372	-0.0112931	8.71457e-05	4.34725e-05	-0.000578126	-0.000501299	-0.00216761	-0.000442929	-0.00109923	-0.00221123	8.05652e-05	-0.00581726	9.38907e-05	0.000156796	3.49897e-06	-0.000337194	9.87814e-06	-0.000709419	-0.00776776	-0.00164318	-0.0004298	-0.00533686	0.000198057	-0.00155889	-0.00108472	-0.00549347	-0.0108065	0.000414981	-0.00690784	0.0146894	-0.215146	-0.00949922	-0.0970724	-0.552659	-0.0265725	0.0133836	1.69465e-05	-0.0215319	-0.0021747	-0.00166202	-9.90051e-06	8.29076e-06	-1.06968e-05	5.00312e-06	8.10883e-05
47.07	-0.000427788	-4.64832e-05	7.68147e-06	-0.00129445	-5.85921e-05	-0.00369377	-1.22807e-06	-2.7711e-06	-7.2546e-05	-0.000103875	-0.000531132	-4.44599e-05	-0.000174721	-0.000512729	1.95278e-05	-0.00280839	6.57112e-05	7.15077e-05	-6.34654e-06	6.81349e-05	-3.54607e-05	-3.74215e-05	-0.00343058	-0.000400368	-6.35342e-05	-0.00163746	2.97867e-05	-0.000479427	-0.00026471	-0.00191945	-0.00337856	9.22439e-05	-0.00347663	0.000309683	-0.0979156	-0.00657128	-0.0521735	-0.254175	-0.0109503	0.00142474	6.99778e-06	-0.00765082	-0.000509076	-0.000297596	7.89281e-06	7.1468e-05	2.62118e-06	1.43162e-05	-3.71131e-06
48.06	-7.42946e-05	-2.09575e-05	1.00691e-05	-0.000183201	3.18732e-06	-0.00105896	8.53908e-06	3.99865e-06	-1.35734e-05	-1.03884e-05	-9.41741e-05	-1.19915e-05	-1.5036e-05	-8.33727e-05	6.37476e-06	-0.00104287	5.96723e-06	4.56438e-06	2.12951e-06	4.27458e-05	1.9525e-07	2.05084e-05	-0.00112822	-4.55715e-05	-1.80268e-06	-0.000434517	9.3497e-06	-0.000113914	-4.02084e-05	-0.000586504	-0.00089205	9.06062e-06	-0.00128733	-0.00371199	-0.0428988	-0.00374662	-0.0259669	-0.115471	-0.00384378	-0.00260507	1.01314e-06	-0.00240203	-8.86794e-05	-4.1788e-05	6.83074e-06	4.42136e-06	9.00749e-06	-1.12068e-07	8.3059e-06
49.05	-7.76713e-06	-4.75931e-06	1.4647e-06	1.02475e-05	-1.18099e-07	-0.000260949	3.25227e-06	1.48479e-06	-5.84119e-06	-4.0082e-06	-1.08674e-05	-7.42654e-06	-5.45192e-07	-1.05016e-05	4.44167e-06	-0.000265421	4.40075e-06	9.03475e-06	1.72731e-06	3.84461e-06	5.47467e-06	1.50418e-07	-0.00023886	-8.322e-06	3.58311e-06	-9.47369e-05	9.21245e-06	-1.33662e-05	-4.26228e-06	-0.000139804	-0.000192354	8.40116e-06	-0.000336644	-0.00307942	-0.0177738	-0.00165559	-0.0113407	-0.0515225	-0.00110875	-0.00250786	-9.04458e-08	-0.000650088	-1.42142e-05	-9.18766e-07	6.38994e-07	1.53974e-06	1.4623e-06	4.26192e-06	3.81361e-06
50.04	-2.84449e-06	1.23806e-07	2.17864e-12	3.34406e-06	8.02212e-07	-4.96889e-05	3.07022e-08	2.3422e-10	-3.29047e-07	-1.49135e-06	-1.39773e-06	-4.76584e-07	2.51288e-06	-1.10578e-06	9.056e-07	-4.33793e-05	2.81221e-06	3.77811e-06	5.57211e-08	3.42389e-06	2.81879e-07	2.02739e-06	-3.98255e-05	-4.41842e-06	2.15292e-06	-1.48168e-05	1.9315e-06	-3.26647e-06	-5.45135e-07	-1.83626e-05	-3.34552e-05	2.57806e-06	-5.64027e-05	-0.00158999	-0.00682868	-0.000530267	-0.00416115	-0.0222362	-0.000234454	-0.00138341	0	-0.000141572	-1.07986e-06	3.59634e-06	0	3.38774e-06	0	1.52769e-06	2.36901e-07
51.03	-5.409e-07	2.54576e-10	0	-2.65953e-07	3.22156e-07	-6.74209e-06	0	0	8.09871e-08	-8.88687e-08	3.609e-08	0	1.6722e-06	1.3478e-06	4.48344e-09	-1.23541e-05	3.2571e-07	2.39363e-07	0	1.80423e-06	0	1.55024e-06	-1.44634e-05	-6.28878e-07	4.65343e-07	-1.47305e-06	2.39222e-08	-1.44192e-06	-1.16568e-08	-2.86044e-06	-4.52394e-06	6.25942e-08	-1.56155e-05	-0.000596117	-0.00239916	-9.9299e-05	-0.00120386	-0.00913101	-3.99619e-05	-0.000541597	0	-2.23978e-05	9.80259e-07	1.06916e-06	0	6.40095e-07	0	8.99623e-08	0
52.02	1.62312e-08	0	0	1.59239e-06	1.50236e-10	-5.9192e-07	0	0	0	-2.68691e-14	6.83335e-08	0	2.72782e-07	3.8441e-07	0	-3.65285e-06	0	0	0	1.76155e-07	0	1.84078e-07	-3.09422e-06	-2.00337e-09	1.697e-08	-1.53723e-07	0	-1.07002e-07	-2.61284e-10	-1.39449e-06	1.77923e-07	0	-4.708e-06	-0.000156239	-0.000757386	-1.7735e-06	-0.00023514	-0.00347597	-9.36455e-06	-0.000146673	0	-2.14832e-06	2.73669e-07	6.85233e-08	0	3.82119e-10	0	0	0
53.01	0	0	0	4.44145e-07	0	-3.12254e-08	0	0	6.26946e-14	-2.68691e-14	6.87267e-11	0	8.0988e-12	2.06856e-09	0	-2.88423e-07	0	0	0	0	0	0	-5.51459e-08	0	0	7.66101e-09	0	2.22561e-10	0	-2.10914e-07	2.71888e-07	0	-3.50478e-07	-2.7111e-05	-0.000206517	-2.95395e-06	-2.19225e-05	-0.00119186	-9.59205e-07	-3.00621e-05	0	-1.7029e-07	1.31071e-08	0	0	0	0	0	0
54	0	0	0	3.10112e-09	0	-7.26661e-09	0	0	0	-2.68691e-14	0	0	0	-4.92601e-14	0	0	0	0	0	0	0	0	0	0	0	8.52848e-09	0	0	0	-2.64791e-10	3.38003e-08	0	0	-7.4613e-06	-4.62734e-05	-1.59789e-06	-1.74973e-06	-0.000362775	2.33034e-07	-7.01139e-06	0	-3.22397e-08	0	0	0	0	0	0	0
54.99	0	0	0	0	0	0	0	0	0	-2.68691e-14	0	0	0	-4.92601e-14	0	0	0	0	0	0	0	0	-4.25428e-14	0	0	1.12855e-10	0	0	0	0	0	0	0	-2.11649e-06	-7.46102e-06	1.59861e-07	-1.4076e-06	-9.53682e-05	2.63925e-08	-1.88013e-06	0	3.71457e-10	0	0	0	0	0	0	0
55.99	0	0	0	0	0	0	0	0	0	-2.68691e-14	0	0	0	-4.92601e-14	0	0	0	0	0	0	0	0	-4.25428e-14	0	0	0	0	0	0	0	0	0	0	-1.6382e-07	-8.24752e-07	5.59243e-08	4.39538e-07	-1.97722e-05	8.97877e-12	-2.73773e-07	0	0	0	0	0	0	0	0	0
56.98	0	0	0	0	0	0	0	0	0	-2.68691e-14	0	0	0	-4.92601e-14	0	0	0	0	0	0	0	0	-4.25428e-14	0	0	0	0	0	0	0	0	0	0	0	-1.25541e-07	2.99533e-10	3.24235e-07	-2.90446e-06	0	-2.64301e-09	0	0	0	0	0	0	0	0	0
57.97	0	0	0	0	0	0	0	0	0	-2.68691e-14	0	0	0	-4.92601e-14	0	0	0	0	0	0	0	0	-4.25428e-14	0	0	0	0	0	0	0	0	0	0	0	-8.8748e-09	0	3.29191e-08	-3.01584e-07	0	0	0	0	0	0	0	0	0	0	0
58.96	0	0	0	0	0	0	0	0	0	-2.68691e-14	0	0	0	-4.92601e-14	0	0	0	0	0	0	0	0	-4.25428e-14	0	0	0	0	0	0	0	0	0	0	0	2.61189e-09	0	0	-6.63719e-08	0	0	0	0	0	0	0	0	0	0	0
59.95	0	0	0	0	0	0	0	0	0	-2.68691e-14	0	0	0	-4.92601e-14	0	0	0	0	0	0	0	0	-4.25428e-14	0	0	0	0	0	0	0	0	0	0	0	0	0	0	-1.37195e-08	0	0	0	0	0	0	0	0	0	0	0
60.94	0	0	0	0	0	0	0	0	0	-2.68691e-14	0	0	0	-4.92601e-14	0	0	0	0	0	0	0	0	-4.25428e-14	0	0	0	0	0	0	0	0	0	0	0	0	0	0	0	0	0	0	0	0	0	0	0	0	0	0
61.93	0	0	0	0	0	0	0	0	0	-2.68691e-14	0	0	0	-4.92601e-14	0	0	0	0	0	0	0	0	0	0	0	0	0	0	0	0	0	0	0	0	0	0	0	0	0	0	0	0	0	0	0	0	0	0	0
62.92	0	0	0	0	0	0	0	0	0	-2.68691e-14	0	0	0	-4.92601e-14	0	0	0	0	0	0	0	0	0	0	0	0	0	0	0	0	0	0	0	0	0	0	0	0	0	0	0	0	0	0	0	0	0	0	0
63.91	0	0	0	0	0	0	0	0	0	0	0	0	0	-4.92601e-14	0	0	0	0	0	0	0	0	0	0	0	0	0	0	0	0	0	0	0	0	0	0	0	0	0	0	0	0	0	0	0	0	0	0	0
64.9	0	0	0	0	0	0	0	0	0	0	0	0	0	0	0	0	0	0	0	0	0	0	0	0	0	0	0	0	0	0	0	0	0	0	0	0	0	0	0	0	0	0	0	0	0	0	0	0	0
65.89	0	0	0	0	0	0	0	0	0	0	0	0	0	0	0	0	0	0	0	0	0	0	0	0	0	0	0	0	0	0	0	0	0	0	0	0	0	0	0	0	0	0	0	0	0	0	0	0	0
[truncated: 15 more columns]

## Sheet: dG HPm2
(energies are in kJ mol-1)
Depth [Å]	2,4'-Dichloroacetophenone	2,4-Dinitrochlorobenzene	2,5-Diaminotoluene	2-Acetylaminofluorene	2-Amino-3-methyl-3H-imidazo[4,5-f]quinoline	2-Ethylhexyl acrylate	2-Nitro-1,4-phenylenediamine	4-Amino-3-nitrophenol	4-Bromophenyl isocyanate	4-Chlorobutyric acid	4-Methylvaleric acid	4-Nitro-1,2-phenylenediamine	6-Methyl coumarin	7-Ethoxycoumarin	Acetophenone	Aldosterone	Benzoic acid	Benzophenone	Benzyl bromide	Benzylideneacetone	Caffeine	Cinnamyl alcohol	Corticosterone	Cyclophosphamide monohydrate	Diethyl maleate	Diethylene glycol monobutyl ether	Dimethyl phthalate	Estradiol	Eugenol	Flufenamic acid	Geraniol	HC Red No. 3	Hydrocortisone	Hydrocortisone hemisuccinate (1d)	Hydrocortisone hexanoate (1j)	Hydrocortisone hydroxyhexanoate (1g)	Hydrocortisone methylpimelate (1i)	Hydrocortisone octanoate (1k)	Hydrocortisone propionate (1h)	Hydrocortisone succinamate (1a)	Hydroquinone	Ibuprofen	Isoeugenol	Lidocaine	Methyl methanesulfonate	Methylparaben	Naphthalene	Naphthol	Nitrobenzene
0.5	-7.82114	-11.5101	11.0528	-1.99756	15.9118	-23.675	16.2608	20.0989	-16.0845	11.1089	4.35305	18.4127	-2.25309	-3.58347	-3.20571	14.6935	6.9754	-10.9548	-11.6184	-2.99546	13.0236	1.39167	5.7609	6.65529	-4.90178	-2.60891	-3.99836	-0.95739	-11.5187	-12.3196	-8.39899	22.5092	11.6072	21.0759	-6.7535	13.0037	-0.76393	-13.3974	2.23706	26.9847	22.7064	-8.75153	-12.7493	-11.574	7.15356	9.47347	-14.6502	-0.521207	-8.12621
1.51	-7.82971	-11.5197	11.0453	-2.00251	15.9062	-23.6783	16.2539	20.0911	-16.0917	11.0985	4.34468	18.4045	-2.25728	-3.58679	-3.2122	14.6856	6.96824	-10.9591	-11.6242	-3.00005	13.0171	1.38596	5.75208	6.64433	-4.9079	-2.61447	-4.00405	-0.957319	-11.5233	-12.3248	-8.40365	22.5057	11.5999	21.0694	-6.75828	13.0028	-0.765964	-13.4012	2.23322	26.9894	22.6976	-8.75732	-12.7529	-11.5786	7.14228	9.46934	-14.6545	-0.528067	-8.13272
2.52	-7.84399	-11.5374	11.0332	-2.01034	15.8983	-23.6825	16.243	20.0783	-16.105	11.0813	4.3319	18.3889	-2.26274	-3.59093	-3.22184	14.6743	6.95777	-10.9642	-11.6357	-3.00604	13.0076	1.37731	5.73835	6.62779	-4.91593	-2.62226	-4.01043	-0.956629	-11.5301	-12.3323	-8.41034	22.5022	11.5891	21.059	-6.76458	13.0028	-0.768115	-13.406	2.22833	26.9976	22.6828	-8.76581	-12.7585	-11.5832	7.12404	9.46248	-14.6624	-0.538704	-8.14279
3.52	-7.85804	-11.5583	11.024	-2.01722	15.8951	-23.6833	16.2347	20.0668	-16.1192	11.065	4.32138	18.3723	-2.26376	-3.59156	-3.22818	14.665	6.95046	-10.9642	-11.6487	-3.00802	12.9999	1.37059	5.72486	6.61522	-4.91841	-2.62636	-4.01033	-0.954135	-11.5342	-12.3372	-8.41472	22.5033	11.5802	21.047	-6.76839	13.0041	-0.769424	-13.4083	2.22608	27.0068	22.6683	-8.77162	-12.7615	-11.5807	7.1085	9.45664	-14.6695	-0.547748	-8.15095
4.53	-7.86385	-11.5727	11.0256	-2.01605	15.9029	-23.677	16.2363	20.0645	-16.1257	11.0579	4.31918	18.3649	-2.25524	-3.58366	-3.22472	14.6623	6.95244	-10.9543	-11.6539	-3.00125	13.0006	1.37129	5.71682	6.6145	-4.9092	-2.6218	-3.99846	-0.948184	-11.531	-12.3344	-8.41251	22.5133	11.5772	21.0315	-6.76647	13.0017	-0.774142	-13.4053	2.2294	27.0111	22.663	-8.76948	-12.7575	-11.5658	7.1054	9.45761	-14.6696	-0.548167	-8.1516
5.53	-7.85489	-11.5714	11.0429	-2.00115	15.9258	-23.6621	16.2536	20.0779	-16.1165	11.0659	4.32924	18.3748	-2.23407	-3.5641	-3.20783	14.668	6.96761	-10.9324	-11.6432	-2.9828	13.0151	1.38344	5.71667	6.6302	-4.88621	-2.60657	-3.97323	-0.937886	-11.5174	-12.3208	-8.40092	22.5342	11.5805	21.0018	-6.75908	12.9743	-0.797112	-13.3962	2.23809	26.9993	22.6733	-8.75594	-12.7429	-11.5388	7.12107	9.46981	-14.6576	-0.53521	-8.13955
6.54	-7.83025	-11.5498	11.0744	-1.97137	15.9623	-23.6403	16.2855	20.1073	-16.0887	11.0897	4.3513	18.4037	-2.20207	-3.53417	-3.1792	14.6785	6.99561	-10.9006	-11.6149	-2.95368	13.0439	1.40776	5.72105	6.66011	-4.8529	-2.58318	-3.93854	-0.924769	-11.4945	-12.2966	-8.38048	22.5646	11.5854	20.9376	-6.75126	12.8753	-0.858836	-13.3838	2.24708	26.9504	22.6999	-8.73151	-12.7185	-11.5044	7.15427	9.4942	-14.6338	-0.508804	-8.11485
7.55	-7.79485	-11.5097	11.1126	-1.9298	16.0042	-23.6168	16.3264	20.1478	-16.0453	11.123	4.37995	18.4459	-2.16519	-3.49838	-3.14544	14.6831	7.0312	-10.8638	-11.5742	-2.91846	13.0842	1.44094	5.71643	6.69574	-4.81699	-2.55783	-3.90133	-0.914822	-11.4668	-12.2659	-8.35526	22.6017	11.5769	20.7947	-6.75755	12.6217	-1.00205	-13.3793	2.24052	26.8206	22.737	-8.70103	-12.6885	-11.4699	7.19547	9.52821	-14.6038	-0.473656	-8.08207
8.55	-7.75662	-11.4594	11.1496	-1.88356	16.0361	-23.5964	16.3708	20.193	-15.9941	11.1552	4.40697	18.4932	-2.129	-3.46088	-3.11367	14.6555	7.06682	-10.8268	-11.5288	-2.88213	13.1317	1.47683	5.67385	6.72763	-4.78498	-2.53618	-3.86642	-0.923132	-11.439	-12.2341	-8.33093	22.6412	11.5313	20.4856	-6.7967	12.0799	-1.30534	-13.4005	2.1963	26.5263	22.7758	-8.67079	-12.6572	-11.4409	7.23296	9.56675	-14.5733	-0.436656	-8.04675
9.56	-7.72319	-11.4125	11.1793	-1.8439	16.0376	-23.5794	16.4125	20.2329	-15.9444	11.178	4.42597	18.5354	-2.09559	-3.42521	-3.08604	14.5673	7.09706	-10.791	-11.4841	-2.849	13.1768	1.50783	5.5634	6.74961	-4.75746	-2.52064	-3.83446	-0.978914	-11.4137	-12.2085	-8.31205	22.6737	11.4167	19.8899	-6.90396	11.105	-1.85701	-13.4781	2.07855	25.9627	22.8068	-8.64475	-12.6277	-11.416	7.26117	9.60056	-14.5445	-0.402942	-8.0147
10.57	-7.70109	-11.385	11.192	-1.8271	15.9624	-23.5628	16.4424	20.2508	-15.9055	11.1832	4.43431	18.5558	-2.06627	-3.39636	-3.06273	14.361	7.11742	-10.7576	-11.4447	-2.82416	13.2052	1.525	5.32581	6.75328	-4.73333	-2.51351	-3.8048	-1.17081	-11.3932	-12.203	-8.30228	22.6748	11.1606	18.9421	-7.15902	9.73239	-2.68414	-13.6887	1.81228	25.0906	22.8144	-8.62464	-12.6024	-11.3937	7.27927	9.60978	-14.518	-0.378382	-7.98927
11.57	-7.69727	-11.3898	11.1572	-1.86007	15.8016	-23.5431	16.4383	20.2103	-15.8854	11.1579	4.42729	18.5316	-2.04811	-3.38755	-3.04732	13.9277	7.11575	-10.7341	-11.4165	-2.81891	13.1866	1.51511	4.85869	6.71987	-4.71698	-2.5253	-3.78549	-1.73431	-11.3835	-12.2453	-8.30752	22.5818	10.655	17.7192	-7.67775	8.20841	-3.67944	-14.1585	1.29249	23.9808	22.7667	-8.61555	-12.5872	-11.3822	7.28518	9.55489	-14.497	-0.375679	-7.97598
12.58	-7.72179	-11.4349	11.0284	-1.96572	15.498	-23.5186	16.3596	20.0029	-15.8896	11.0726	4.39116	18.4216	-2.06074	-3.42357	-3.05387	13.1726	7.06285	-10.74	-11.4086	-2.85721	13.0889	1.45305	4.0818	6.58858	-4.72366	-2.58731	-3.79986	-2.89745	-11.3982	-12.4207	-8.34818	22.2507	9.81628	16.3413	-8.53815	6.79365	-4.67265	-14.9921	0.44941	22.6808	22.5577	-8.63699	-12.5942	-11.4097	7.269	9.31083	-14.4892	-0.422613	-7.98536
13.58	-7.78753	-11.5315	10.7741	-2.17892	14.9211	-23.4946	16.12	19.2974	-15.9243	10.8192	4.28233	18.1379	-2.13429	-3.54155	-3.10659	12.0947	6.87209	-10.8029	-11.4344	-2.96574	12.8585	1.29991	3.01704	6.28567	-4.7803	-2.73974	-3.88379	-4.5519	-11.4655	-13.0112	-8.45829	21.4847	8.66632	14.831	-9.66912	5.58339	-5.63248	-16.1378	-0.665437	21.0428	21.843	-8.77668	-12.6502	-11.5374	7.20877	8.48354	-14.5082	-0.604751	-8.0318
14.59	-7.91585	-11.7001	10.3039	-2.57316	14.005	-23.4801	15.5765	17.6728	-15.9952	10.0564	3.9311	17.5431	-2.31296	-3.80165	-3.2347	10.8046	6.26788	-10.9525	-11.5111	-3.18832	12.4046	0.959347	1.81209	5.75301	-4.92622	-3.02157	-4.08627	-6.41928	-11.6491	-14.3815	-8.70334	20.1596	7.33703	13.1115	-10.8689	4.4843	-6.70964	-17.3779	-1.87439	18.9102	20.2418	-9.369	-12.8244	-11.8034	7.06234	6.68394	-14.571	-1.19831	-8.13826
15.6	-8.14405	-11.9596	9.50265	-3.25104	12.7196	-23.5052	14.6013	15.3645	-16.1005	8.4262	2.86597	16.5151	-2.66621	-4.28217	-3.48457	9.46442	4.7844	-11.2238	-11.6557	-3.58828	11.6436	0.24425	0.633738	4.84923	-5.21328	-3.51609	-4.46001	-8.2298	-12.0231	-16.322	-9.26572	18.292	5.9064	11.0497	-12.0487	3.22456	-8.08246	-18.5958	-3.07729	16.4699	18.0168	-10.9017	-13.1985	-12.2622	6.75781	4.34436	-14.6887	-2.59976	-8.33316
16.6	-8.50641	-12.3114	8.29677	-4.30069	11.0509	-23.6175	13.1198	12.8253	-16.2246	6.22552	0.912531	14.951	-3.26375	-5.04382	-3.89721	8.11418	2.57285	-11.6306	-11.8693	-4.21272	10.543	-0.994558	-0.507066	3.44659	-5.68857	-4.31248	-5.03558	-9.77002	-12.6099	-18.407	-10.346	16.0337	4.30383	8.55021	-13.3174	1.5184	-9.79995	-19.8873	-4.3596	13.9586	15.4986	-13.1417	-13.7978	-13.0039	6.21062	1.93335	-14.8595	-4.6505	-8.63469
17.61	-9.01893	-12.7294	6.70758	-5.74214	8.97702	-23.8396	11.1856	10.2094	-16.337	3.85531	-1.41922	12.7669	-4.12319	-6.0675	-4.47681	6.68768	0.168138	-12.1385	-12.1279	-5.05552	9.14681	-2.70594	-1.73222	1.57838	-6.36119	-5.4079	-5.78495	-10.9187	-13.3777	-20.4007	-11.9168	13.5611	2.48191	5.67076	-14.7964	-0.60524	-11.8199	-21.366	-5.83044	11.3453	12.5717	-15.5321	-14.5964	-14.0444	5.34805	-0.406858	-15.0458	-6.88441	-9.02214
18.62	-9.6487	-13.1753	4.85624	-7.45898	6.48009	-24.1117	8.94624	7.57928	-16.3939	1.49142	-3.79651	9.98464	-5.16603	-7.21819	-5.16286	5.06494	-2.22809	-12.6443	-12.3732	-6.02947	7.56933	-4.65967	-3.15123	-0.58268	-7.16445	-6.69786	-6.60358	-11.7145	-14.1907	-22.0598	-13.7287	11.0189	0.466659	2.5365	-16.5322	-2.9409	-13.9738	-23.0622	-7.5349	8.48486	9.07618	-17.8054	-15.4564	-15.2302	4.15657	-2.57232	-15.1642	-9.05095	-9.42059
19.62	-10.3097	-13.5865	2.9534	-9.2256	3.7484	-24.2704	6.59858	4.9262	-16.3231	-0.698663	-6.00352	6.91166	-6.21427	-8.28582	-5.83435	3.09819	-4.38595	-12.9882	-12.5212	-6.96539	5.95857	-6.54689	-4.81788	-2.7723	-7.9483	-8.02056	-7.32346	-12.4315	-14.8343	-23.1626	-15.4137	8.47616	-1.75221	-0.672308	-18.5481	-5.38047	-15.9745	-25.0396	-9.50169	5.33306	5.24117	-19.702	-16.1502	-16.2755	2.70748	-4.4951	-15.0898	-10.8889	-9.71308
20.63	-10.8702	-13.8566	1.16428	-10.7737	1.22508	-24.085	4.30744	2.27353	-16.0215	-2.55527	-7.8324	4.00849	-7.0608	-9.09338	-6.32462	0.808467	-6.08859	-12.9893	-12.4705	-7.68795	4.42097	-8.09689	-6.62893	-4.68965	-8.50776	-9.1738	-7.7674	-13.2686	-15.0873	-23.5042	-16.6564	5.9322	-4.11955	-3.6339	-20.7031	-7.88614	-17.6341	-27.1992	-11.6128	1.95976	1.69986	-20.9906	-16.4405	-16.8571	1.20331	-6.05351	-14.6872	-12.1652	-9.78376
21.63	-11.1561	-13.8333	-0.390911	-11.8897	-0.658154	-23.4178	2.22894	-0.154547	-15.3936	-3.94523	-9.08216	1.62039	-7.59443	-9.58263	-6.5084	-1.50532	-7.16334	-12.5529	-12.1042	-8.09432	3.00988	-9.11971	-8.27588	-6.13328	-8.68402	-9.96935	-7.81156	-13.8846	-14.8073	-22.9828	-17.2921	3.50027	-6.32966	-6.14986	-22.6155	-10.2435	-18.8257	-29.0939	-13.5035	-1.51893	-1.02763	-21.5034	-16.167	-16.831	-0.0819639	-7.06599	-13.8567	-12.6804	-9.53335
22.64	-11.0496	-13.4238	-1.55641	-12.6318	-1.76493	-22.2758	0.561448	-2.05131	-14.4077	-4.7916	-9.6298	-0.0549674	-7.86134	-9.92514	-6.3576	-3.54336	-7.5606	-11.7168	-11.3168	-8.24243	1.80149	-9.54901	-9.50565	-7.09259	-8.44591	-10.3445	-7.46102	-13.8457	-13.959	-21.5981	-17.3301	1.42395	-8.07448	-8.20682	-23.9528	-12.0444	-19.3187	-30.3299	-14.8653	-4.76387	-2.68625	-21.2128	-15.2766	-16.2902	-0.935234	-7.40209	-12.545	-12.3356	-8.89146
23.65	-10.6633	-12.7124	-2.20619	-13.2311	-2.19473	-20.8192	-0.797654	-3.47433	-13.0828	-5.08537	-9.50337	-1.21322	-8.14522	-10.5112	-6.02122	-4.97588	-7.35867	-10.6842	-10.0803	-8.41651	0.825584	-9.47486	-10.1377	-7.84028	-7.95515	-10.4246	-6.92243	-13.0711	-12.6536	-19.4689	-16.9453	-0.414692	-9.16847	-9.59508	-24.2997	-12.799	-18.6759	-30.4927	-15.3813	-7.25147	-3.2888	-20.2463	-13.8734	-15.5061	-1.36824	-7.1201	-10.7831	-11.1335	-7.96358
24.65	-10.3533	-11.6962	-2.33044	-13.3841	-2.35989	-19.3163	-2.41452	-4.70344	-11.4051	-4.96369	-8.89653	-2.79616	-8.80342	-11.3658	-5.81221	-5.48983	-6.78486	-9.75293	-8.56036	-8.84598	-0.0485228	-9.02957	-9.85035	-8.72881	-7.43137	-10.2771	-6.45412	-11.734	-11.1363	-16.9182	-16.3159	-2.41943	-9.30888	-9.91179	-23.1205	-12.2083	-16.722	-29.095	-14.5855	-8.5346	-3.19871	-18.8368	-12.2095	-14.798	-1.69563	-6.44044	-8.75841	-9.26858	-7.14163
25.66	-10.0639	-10.0432	-2.08272	-12.3739	-2.83909	-17.8612	-3.94444	-5.25688	-9.34441	-4.58715	-8.13092	-4.51274	-9.59415	-11.6955	-5.80144	-5.54316	-6.06029	-8.97903	-7.00121	-9.10197	-0.982005	-8.13509	-8.59296	-9.45319	-6.85227	-9.63333	-6.07391	-10.061	-9.5895	-14.3481	-15.3011	-4.22167	-8.41148	-9.19049	-20.4501	-10.6229	-13.9466	-26.2813	-12.4841	-8.61553	-2.96674	-17.1038	-10.4998	-14.1806	-2.15503	-5.46741	-6.79486	-7.20725	-6.66133
26.66	-9.07063	-7.82189	-1.78863	-10.1836	-3.80684	-16.1444	-4.52147	-4.67365	-7.06228	-3.91244	-7.31184	-5.17245	-9.71608	-10.8137	-5.5569	-5.50347	-5.17346	-8.05484	-5.4667	-8.49729	-1.66748	-6.7369	-6.86922	-9.09033	-6.11986	-8.4648	-5.54949	-8.3001	-8.02264	-11.9409	-13.6073	-5.18778	-6.96237	-7.82717	-17.1617	-8.74337	-11.1017	-23.0191	-9.83402	-7.73267	-2.76036	-15.101	-8.7919	-13.2311	-2.48531	-4.29419	-5.15453	-5.43202	-6.09474
27.67	-7.14376	-5.56948	-1.79116	-7.58057	-4.54387	-13.8298	-4.14174	-3.62299	-4.90321	-2.97735	-6.28224	-4.65473	-8.75764	-8.92471	-4.78725	-5.27325	-4.19331	-6.77342	-4.00424	-7.04136	-1.69788	-5.14168	-5.15838	-7.42565	-5.32824	-7.22313	-4.75498	-6.54126	-6.47034	-9.64218	-11.321	-5.04632	-5.49615	-6.27211	-14.0864	-7.07471	-8.73548	-19.9637	-7.43616	-6.27345	-2.29074	-13.0131	-7.11971	-11.6163	-2.38967	-3.25525	-3.91469	-4.08752	-5.04134
28.68	-4.84416	-3.57001	-1.8753	-5.34165	-4.29581	-10.9964	-3.24532	-2.76879	-3.13491	-2.00449	-5.08267	-3.43771	-7.0051	-6.74657	-3.66827	-4.51967	-3.28374	-5.23484	-2.7616	-5.27045	-1.42668	-3.70304	-3.64934	-5.32688	-4.48696	-6.04216	-3.98427	-4.7978	-4.97582	-7.35918	-8.80329	-4.04959	-4.09204	-4.82286	-11.3644	-5.73765	-6.91881	-17.0856	-5.5479	-4.77815	-1.51955	-10.7955	-5.51629	-9.40009	-1.94306	-2.52182	-2.95773	-3.03872	-3.64386
29.68	-2.83981	-1.91941	-1.62331	-3.64843	-3.17425	-8.02459	-2.16127	-1.87236	-1.8138	-1.16095	-3.7221	-1.95809	-5.01672	-4.75383	-2.49995	-3.14291	-2.43724	-3.72799	-1.77423	-3.60634	-1.23053	-2.55515	-2.33684	-3.50658	-3.51693	-4.74264	-3.19443	-3.23524	-3.52778	-5.16401	-6.35713	-2.8007	-2.71134	-3.494	-9.00113	-4.6034	-5.51648	-14.4995	-3.9864	-3.64306	-0.830958	-8.4154	-4.00138	-6.8617	-1.33728	-1.87296	-2.09607	-2.18189	-2.28926
30.69	-1.49035	-0.836122	-1.05283	-2.44081	-1.84664	-5.33321	-1.11709	-0.931317	-0.922175	-0.554924	-2.36191	-0.659947	-3.22882	-3.03056	-1.50785	-1.66351	-1.64672	-2.4648	-1.01381	-2.27575	-0.944101	-1.68635	-1.15449	-2.03688	-2.44627	-3.35878	-2.22027	-1.9854	-2.20555	-3.27804	-4.21359	-1.68775	-1.39292	-2.26659	-7.15264	-3.52531	-4.4018	-12.4968	-2.62099	-2.83997	-0.38522	-6.10487	-2.65212	-4.46074	-0.754057	-1.26836	-1.28517	-1.47329	-1.25852
31.7	-0.750938	-0.383864	-0.483068	-1.63656	-0.867816	-3.19743	-0.422838	-0.328093	-0.433664	-0.226062	-1.31046	-0.011337	-1.85096	-1.71551	-0.771832	-0.64979	-0.953963	-1.44594	-0.49445	-1.35073	-0.579573	-1.05747	-0.269771	-0.972225	-1.42053	-2.07989	-1.24639	-1.07583	-1.16921	-1.84675	-2.56685	-0.849502	-0.404105	-1.19077	-5.92878	-2.46744	-3.32621	-11.1161	-1.58846	-2.12139	-0.13752	-4.05756	-1.576	-2.55686	-0.330728	-0.81098	-0.624285	-0.866759	-0.608945
32.7	-0.373483	-0.263716	-0.135346	-1.07369	-0.340443	-1.71474	-0.127422	-0.104956	-0.228156	-0.0917086	-0.649456	0.0639314	-0.905566	-0.878115	-0.297044	-0.181444	-0.438005	-0.67989	-0.197082	-0.720262	-0.289604	-0.606063	0.136728	-0.378241	-0.652336	-1.10328	-0.52254	-0.493463	-0.512597	-0.909067	-1.4628	-0.339478	0.0735949	-0.402676	-5.139	-1.51331	-2.22084	-9.93885	-1.01857	-1.38221	-0.0308203	-2.40151	-0.822439	-1.25487	-0.0920358	-0.455334	-0.211707	-0.403092	-0.232635
33.71	-0.181065	-0.18382	-0.00305869	-0.643177	-0.111147	-0.83168	-0.0183781	-0.0275023	-0.136854	-0.0504961	-0.294378	-0.0127579	-0.352431	-0.394105	-0.0658104	-0.0125037	-0.143012	-0.220771	-0.0574634	-0.308792	-0.107611	-0.292704	0.164346	-0.149535	-0.222532	-0.505702	-0.13423	-0.190069	-0.18637	-0.397272	-0.787891	-0.0905856	0.153518	0.0576207	-4.24602	-0.760111	-1.28835	-8.30551	-0.732784	-0.676165	-0.00019165	-1.25563	-0.366197	-0.502258	-0.00052204	-0.190886	-0.0350391	-0.134487	-0.05001
34.71	-0.0876641	-0.094187	0.0176634	-0.330331	-0.0254347	-0.375882	0.0121762	-0.000277366	-0.0729477	-0.0341244	-0.124158	-0.0350662	-0.0993655	-0.145383	0.00496958	0.00946433	-0.0221551	-0.0297398	-0.0089386	-0.0924358	-0.0216021	-0.108234	0.0390776	-0.0806257	-0.0476101	-0.208943	0.00158251	-0.0697802	-0.059331	-0.165138	-0.394377	0.00253523	0.0665782	0.233872	-2.99742	-0.276562	-0.683752	-6.0179	-0.488636	-0.150617	0.00305717	-0.598408	-0.135968	-0.153472	0.0127747	-0.049943	0.00744857	-0.0248909	0.00616279
35.72	-0.0410266	-0.0341308	0.00909365	-0.136658	-0.00185997	-0.161479	0.00972447	0.00327132	-0.0296934	-0.0190458	-0.0477625	-0.0212203	-0.013869	-0.0411421	0.0111448	-0.0297563	0.00790011	0.0144238	0.000998471	-0.0111012	0.00210222	-0.0254439	-0.0644926	-0.0458186	-0.000368796	-0.0816509	0.0197382	-0.0315765	-0.0184463	-0.0748248	-0.17654	0.0179496	-0.026578	0.22473	-1.75003	-0.0710359	-0.378496	-3.65593	-0.282366	0.0973508	0.00125756	-0.269732	-0.0410386	-0.0305101	0.00613274	-0.00141057	0.00667419	0.00306417	0.00957053
36.73	-0.016654	-0.00885826	0.00258006	-0.0413085	0.0014585	-0.0653115	0.00342114	0.00139461	-0.00878086	-0.00770529	-0.0156862	-0.00765994	0.00455127	-0.00731207	0.00513067	-0.0507411	0.00744536	0.0113761	0.000977453	0.00661826	0.00271042	-0.000180477	-0.0818916	-0.0205463	0.00467012	-0.0304716	0.00995249	-0.0157203	-0.00576781	-0.038498	-0.0679805	0.0100545	-0.0627814	0.137676	-0.904069	-0.0316548	-0.250474	-1.93757	-0.160229	0.123877	0.000337529	-0.116042	-0.00895229	-0.0006332	0.00166802	0.00602541	0.00214858	0.00417713	0.00384518
37.73	-0.00533969	-0.00169793	0.00050326	-0.00644171	0.000896493	-0.0242188	0.000773686	0.000349718	-0.00187237	-0.00225923	-0.00410161	-0.00185746	0.00418002	0.000368457	0.00142676	-0.0367642	0.00295167	0.00407731	0.000276804	0.00513847	0.000820735	0.00288689	-0.0492349	-0.0067364	0.00223609	-0.0104297	0.0029096	-0.00640604	-0.00162844	-0.0187987	-0.0215544	0.00321676	-0.0468736	0.0455146	-0.447425	-0.0385174	-0.194113	-0.968817	-0.0859379	0.0593547	6.76055e-05	-0.0466276	-0.00068487	0.00214859	0.000317583	0.00320248	0.000456001	0.00158312	0.000958934
38.74	-0.00128871	-0.000234025	5.60572e-05	0.00145147	0.000252531	-0.00786859	0.00012253	5.92072e-05	-0.000299109	-0.000487181	-0.000823716	-0.000350951	0.00164242	0.00080994	0.000272756	-0.0163218	0.000743111	0.000947134	5.35959e-05	0.00189486	0.000175413	0.00136226	-0.0189517	-0.00163343	0.000622819	-0.00308564	0.00058106	-0.00192193	-0.000391378	-0.00749396	-0.00521382	0.000702253	-0.0208671	-0.0144722	-0.211025	-0.0376797	-0.146406	-0.471917	-0.0364885	-0.00117424	1.00793e-05	-0.0166854	0.000380896	0.000873736	3.29343e-05	0.000935819	5.67293e-05	0.000375773	0.000164791
39.75	-0.000240716	-1.42044e-05	1.84723e-06	0.00132176	4.92473e-05	-0.00213715	8.38076e-06	4.94326e-06	-2.6489e-05	-7.81035e-05	-0.000128673	-3.63913e-05	0.000412412	0.000287928	3.40088e-05	-0.00498575	0.000133377	0.000153625	5.0933e-06	0.000454774	1.62188e-05	0.000363458	-0.00510282	-0.000298822	0.000115307	-0.00074585	7.54529e-05	-0.000416852	-8.10943e-05	-0.0022906	-0.000834006	0.000108136	-0.00635624	-0.0319069	-0.0927544	-0.0232815	-0.0892016	-0.224045	-0.0112946	-0.0228638	1.64879e-06	-0.00504404	0.000176925	0.000196892	1.13123e-06	0.000189153	3.05057e-06	6.00973e-05	1.43341e-05
40.75	-3.2284e-05	2.7275e-07	-2.52629e-09	0.000444687	7.15375e-06	-0.000480121	-8.36937e-08	1.36891e-09	1.09394e-07	-6.79027e-06	-1.52767e-05	-1.28568e-06	7.17327e-05	6.07786e-05	1.85339e-06	-0.00111547	1.39622e-05	1.30856e-05	8.35389e-08	7.79747e-05	2.57097e-07	6.7377e-05	-0.00101839	-3.45551e-05	1.40305e-05	-0.000143339	4.20088e-06	-7.03471e-05	-1.26849e-05	-0.000525029	-5.65744e-05	8.08524e-06	-0.00140245	-0.0222459	-0.0381751	-0.00906841	-0.0393069	-0.103403	-0.00247271	-0.0180527	5.41796e-08	-0.00125609	4.13888e-05	2.75955e-05	-2.26013e-08	2.29972e-05	-4.90159e-08	5.00676e-06	3.37717e-07
41.76	-2.15638e-06	1.71755e-08	0	9.67029e-05	4.34215e-07	-9.0615e-05	-7.21187e-10	0	3.25797e-07	-6.37546e-08	-1.08046e-06	-8.04817e-09	7.0521e-06	7.62149e-06	-2.85855e-08	-0.000186143	5.78487e-07	3.24312e-07	-1.91832e-09	7.43045e-06	-8.49576e-09	7.05038e-06	-0.000144474	-1.4301e-06	7.31826e-07	-2.19009e-05	-3.36007e-08	-6.3339e-06	-1.35088e-06	-9.18814e-05	8.61833e-06	1.46534e-07	-0.000232905	-0.00946319	-0.014777	-0.00223054	-0.0115269	-0.04602	-0.000384746	-0.00825902	0	-0.000258916	5.20662e-06	1.58087e-06	0	1.06792e-06	0	1.31313e-07	-1.13615e-08
42.76	8.56293e-08	0	0	1.33839e-05	-1.0935e-08	-1.38518e-05	0	0	7.92195e-09	5.83693e-09	1.1528e-07	0	2.29037e-07	1.25638e-07	-4.50573e-11	-1.90085e-05	-1.28669e-08	-9.1446e-09	0	2.55391e-07	0	3.03365e-07	-1.08426e-05	5.80952e-08	5.42691e-08	-2.47369e-06	-6.43802e-10	-6.77179e-08	1.50627e-09	-1.02851e-05	2.85682e-06	7.45927e-10	-2.31135e-05	-0.00279003	-0.00520267	-0.000326954	-0.00168265	-0.0195353	-3.66526e-05	-0.00260778	0	-4.37858e-05	1.71306e-07	1.44388e-07	0	-3.86697e-09	0	-2.93596e-09	0
43.77	4.9065e-09	0	0	7.9402e-07	0	-1.73287e-06	0	0	0	0	9.71667e-09	0	2.20418e-08	5.06314e-08	0	-9.8463e-07	0	0	0	-6.27427e-09	0	-5.68676e-09	-3.21418e-07	4.38012e-11	8.31579e-10	-1.21725e-07	0	5.16568e-09	5.62135e-09	-2.55552e-07	8.41656e-08	0	-1.13541e-06	-0.000602849	-0.0015737	-1.86527e-05	0.000234451	-0.00775485	-6.72221e-08	-0.000608405	0	-5.98184e-06	3.48965e-08	4.66667e-09	0	0	0	0	0
44.78	0	0	0	-7.13776e-09	0	-1.77104e-08	0	0	0	0	0	0	0	8.11049e-10	0	-1.98347e-08	0	0	0	0	0	0	-1.85304e-09	0	0	2.50089e-08	0	0	0	2.14522e-08	4.31455e-08	0	-1.95206e-08	-9.75902e-05	-0.000390065	8.06222e-06	0.000204489	-0.00274112	1.34495e-07	-0.000105466	0	-3.88836e-07	1.82543e-09	0	0	-3.58255e-14	0	0	0
45.78	0	0	0	-3.43096e-11	0	7.06542e-09	0	0	0	0	0	0	0	0	0	0	0	0	0	0	0	0	0	0	0	9.71171e-10	0	0	0	8.39212e-12	4.37676e-09	0	0	-9.47216e-06	-7.73095e-05	2.02061e-06	6.05982e-05	-0.000820786	3.01422e-08	-1.24862e-05	0	3.67698e-08	0	0	0	-3.58255e-14	0	0	0
46.79	0	0	0	0	0	0	0	0	0	0	0	0	0	0	0	0	0	0	0	0	0	0	0	0	0	3.82885e-13	0	0	0	0	0	0	0	-4.50685e-07	-1.23179e-05	1.83779e-07	1.11253e-05	-0.000203177	2.64921e-09	-7.99418e-07	0	1.78621e-10	0	0	0	0	0	0	0
47.8	0	0	0	0	0	0	0	0	0	0	0	0	0	0	0	0	0	0	0	0	0	0	0	0	0	0	0	0	0	0	0	0	0	-7.46311e-09	-1.4531e-06	6.95603e-09	1.00355e-06	-4.09151e-05	0	-1.949e-08	0	0	0	0	0	0	0	0	0
48.8	0	0	0	0	0	0	0	0	0	0	0	0	0	0	0	0	0	0	0	0	0	0	0	0	0	0	0	0	0	0	0	0	0	0	-7.75674e-08	1.35264e-11	3.168e-08	-6.57638e-06	0	-3.67637e-11	0	0	0	0	0	0	0	0	0
49.81	0	0	0	0	0	0	0	0	0	0	0	0	0	0	0	0	0	0	0	0	0	0	0	0	0	0	0	0	0	0	0	0	0	0	1.11929e-08	0	-4.16462e-10	-7.49978e-07	0	0	0	0	0	0	0	0	0	0	0
50.81	0	0	0	0	0	0	0	0	0	0	0	0	0	0	0	0	0	0	0	0	0	0	0	0	0	0	0	0	0	0	0	0	0	0	1.02859e-10	0	0	-1.32275e-08	0	0	0	-6.26946e-14	0	0	0	0	0	0	0
51.82	0	0	0	0	0	0	0	0	0	0	0	0	0	0	0	0	0	0	0	0	0	0	0	0	0	0	0	0	0	0	0	0	0	0	0	0	0	2.015e-09	0	0	0	-6.26946e-14	0	0	0	0	0	0	0
52.83	0	0	0	0	0	0	0	0	0	0	0	0	0	0	0	0	0	0	0	0	0	0	0	0	0	0	0	0	0	0	0	0	0	0	0	0	0	0	0	0	0	0	0	0	0	0	0	0	0
[truncated: 15 more columns]

## Sheet: dG HPm2t
(energies are in kJ mol-1)
Depth [Å]	2,4'-Dichloroacetophenone	2,4-Dinitrochlorobenzene	2,5-Diaminotoluene	2-Acetylaminofluorene	2-Amino-3-methyl-3H-imidazo[4,5-f]quinoline	2-Ethylhexyl acrylate	2-Nitro-1,4-phenylenediamine	4-Amino-3-nitrophenol	4-Bromophenyl isocyanate	4-Chlorobutyric acid	4-Methylvaleric acid	4-Nitro-1,2-phenylenediamine	6-Methyl coumarin	7-Ethoxycoumarin	Acetophenone	Aldosterone	Benzoic acid	Benzophenone	Benzyl bromide	Benzylideneacetone	Caffeine	Cinnamyl alcohol	Corticosterone	Cyclophosphamide monohydrate	Diethyl maleate	Diethylene glycol monobutyl ether	Dimethyl phthalate	Estradiol	Eugenol	Flufenamic acid	Geraniol	HC Red No. 3	Hydrocortisone	Hydrocortisone hemisuccinate (1d)	Hydrocortisone hexanoate (1j)	Hydrocortisone hydroxyhexanoate (1g)	Hydrocortisone methylpimelate (1i)	Hydrocortisone octanoate (1k)	Hydrocortisone propionate (1h)	Hydrocortisone succinamate (1a)	Hydroquinone	Ibuprofen	Isoeugenol	Lidocaine	Methyl methanesulfonate	Methylparaben	Naphthalene	Naphthol	Nitrobenzene
0.51	-7.94462	-11.6625	10.7646	-2.27777	15.5744	-23.6811	15.8552	19.6906	-15.9184	10.8218	4.15672	17.942	-2.40724	-3.78681	-3.27896	14.0676	6.81527	-11.0086	-11.5358	-3.12424	12.7319	1.24448	5.28682	6.19388	-5.14576	-2.78824	-4.22771	-1.24803	-11.5668	-12.402	-8.48472	21.9725	11.0864	20.2338	-7.31237	12.2441	-1.49753	-13.9403	1.68156	26.0539	22.3573	-8.94949	-12.8055	-11.7226	6.83566	9.2167	-14.5826	-0.635879	-8.16524
1.54	-7.94655	-11.6707	10.7716	-2.28127	15.5788	-23.6772	15.8543	19.6889	-15.9213	10.8241	4.15905	17.9452	-2.40832	-3.78901	-3.27775	14.0675	6.81409	-11.0129	-11.5389	-3.12779	12.7232	1.23991	5.29167	6.19893	-5.14228	-2.78759	-4.22922	-1.24967	-11.5653	-12.401	-8.48484	21.9668	11.0874	20.2263	-7.30751	12.2367	-1.50514	-13.9355	1.68568	26.0488	22.3613	-8.94954	-12.8059	-11.72	6.83994	9.21437	-14.5806	-0.636771	-8.17005
2.56	-7.95131	-11.6819	10.774	-2.28645	15.5803	-23.6776	15.8511	19.6853	-15.9289	10.8235	4.15873	17.9464	-2.413	-3.79442	-3.28189	14.0638	6.80935	-11.0215	-11.5475	-3.13443	12.7113	1.23321	5.29244	6.20112	-5.14315	-2.7908	-4.23455	-1.25327	-11.5678	-12.4027	-8.48784	21.9587	11.0847	20.2147	-7.30368	12.2253	-1.51404	-13.9312	1.68851	26.0443	22.3615	-8.95086	-12.8096	-11.7227	6.83999	9.20877	-14.5839	-0.641525	-8.17845
3.59	-7.95823	-11.6846	10.7619	-2.28546	15.5722	-23.6878	15.8435	19.6805	-15.9368	10.8173	4.15304	17.9418	-2.42179	-3.80146	-3.29459	14.0579	6.80359	-11.0304	-11.5595	-3.14187	12.7043	1.22923	5.28373	6.19124	-5.15277	-2.80143	-4.24436	-1.25791	-11.5792	-12.4084	-8.49449	21.9553	11.077	20.2016	-7.30417	12.2033	-1.52078	-13.9299	1.68737	26.044	22.3557	-8.95373	-12.819	-11.7332	6.82913	9.20515	-14.5984	-0.647087	-8.19035
4.61	-7.96286	-11.6792	10.7454	-2.27741	15.5667	-23.7015	15.8415	19.682	-15.9413	10.8091	4.14679	17.9369	-2.42627	-3.80326	-3.30784	14.0522	6.80299	-11.0316	-11.5695	-3.14321	12.7083	1.23099	5.26707	6.1776	-5.16231	-2.81329	-4.24857	-1.25959	-11.5913	-12.4129	-8.50108	21.9649	11.0667	20.1769	-7.30742	12.1282	-1.53624	-13.9296	1.68392	26.0401	22.349	-8.95392	-12.8269	-11.7446	6.81585	9.20802	-14.6154	-0.648979	-8.19622
5.64	-7.96113	-11.6728	10.7447	-2.26292	15.5798	-23.706	15.8557	19.6965	-15.9414	10.8067	4.14518	17.9433	-2.41749	-3.79176	-3.30823	14.0483	6.81142	-11.0191	-11.5693	-3.13497	12.724	1.23774	5.24928	6.17591	-5.15626	-2.81587	-4.23503	-1.25501	-11.5931	-12.4082	-8.50239	21.99	11.0566	20.1148	-7.30778	11.9683	-1.58236	-13.9234	1.68294	26.0097	22.353	-8.94679	-12.8245	-11.7403	6.81452	9.21969	-14.6206	-0.641656	-8.19249
6.67	-7.95056	-11.67	10.7753	-2.24434	15.621	-23.6914	15.8901	19.7263	-15.9354	10.8177	4.15389	17.9706	-2.38948	-3.76471	-3.28742	14.0411	6.83091	-10.9916	-11.5554	-3.11435	12.7453	1.24966	5.22973	6.19685	-5.12563	-2.8015	-4.2007	-1.25175	-11.577	-12.3912	-8.49396	22.0265	11.0414	19.9447	-7.31077	11.7231	-1.70696	-13.9152	1.67803	25.8823	22.3759	-8.9282	-12.8054	-11.7113	6.83782	9.24148	-14.6038	-0.623592	-8.17728
7.69	-7.93114	-11.6633	10.8248	-2.21988	15.6767	-23.6632	15.9365	19.7658	-15.9221	10.8401	4.17394	18.0118	-2.34656	-3.72572	-3.25278	14.0116	6.86037	-10.9552	-11.5304	-3.08308	12.7732	1.26927	5.18629	6.23123	-5.07884	-2.7749	-4.15523	-1.29922	-11.5486	-12.3675	-8.47599	22.0673	10.9988	19.4471	-7.33665	11.2601	-2.07562	-13.9239	1.6466	25.502	22.4147	-8.89921	-12.7741	-11.6654	6.87785	9.27243	-14.5727	-0.594915	-8.15293
8.72	-7.90976	-11.6479	10.871	-2.19449	15.7193	-23.6332	15.982	19.7979	-15.9057	10.8636	4.20029	18.0514	-2.29929	-3.68403	-3.21846	13.9299	6.89564	-10.9157	-11.5034	-3.04682	12.8072	1.29541	5.08021	6.25997	-5.03066	-2.74584	-4.10991	-1.54416	-11.5204	-12.3552	-8.45466	22.0919	10.8921	18.5624	-7.43254	10.2041	-2.82361	-13.9916	1.54566	24.9003	22.4465	-8.86508	-12.7408	-11.6165	6.91744	9.29539	-14.5431	-0.561804	-8.12539
9.74	-7.89238	-11.6306	10.8975	-2.17711	15.7161	-23.6085	16.0138	19.7567	-15.8961	10.8672	4.225	18.0682	-2.25995	-3.64976	-3.19175	13.7314	6.92396	-10.8761	-11.4825	-3.01718	12.8417	1.3167	4.83722	6.27383	-4.99107	-2.72067	-4.06809	-2.33527	-11.5026	-12.4229	-8.43559	22.0227	10.6118	17.7244	-7.75416	8.69088	-3.44551	-14.2494	1.24334	24.2173	22.3891	-8.83691	-12.716	-11.5761	6.94616	9.21528	-14.5257	-0.538318	-8.09839
10.77	-7.88262	-11.6284	10.8916	-2.18354	15.6249	-23.5874	16.0023	19.4426	-15.8975	10.771	4.21953	18.0331	-2.23931	-3.63374	-3.17678	13.2026	6.87757	-10.8542	-11.4681	-3.0067	12.8504	1.30983	4.21181	6.27262	-4.96478	-2.70419	-4.03831	-3.59902	-11.501	-12.7496	-8.42463	21.6609	9.83591	16.9274	-8.58278	7.43152	-3.99247	-15.0486	0.446681	23.4793	22.0347	-8.87712	-12.7091	-11.5528	6.96329	8.77828	-14.5158	-0.589138	-8.07801
11.79	-7.89294	-11.6624	10.8081	-2.26143	15.3062	-23.5592	15.8338	18.2693	-15.9048	10.3721	4.0592	17.8516	-2.25	-3.66937	-3.17878	12.1797	6.56728	-10.8717	-11.4663	-3.02995	12.7588	1.22014	3.12761	6.22307	-4.96456	-2.71606	-4.05872	-4.64227	-11.5518	-13.8425	-8.45195	20.9837	8.75056	15.8091	-9.50293	6.47176	-4.84881	-16.0347	-0.495244	22.2301	20.845	-9.17091	-12.7541	-11.558	6.97347	7.3091	-14.5104	-0.897852	-8.08631
12.82	-7.95892	-11.7383	10.5482	-2.5009	14.5486	-23.5389	15.4365	16.2053	-15.9258	9.0721	3.42618	17.3934	-2.33367	-3.8009	-3.2311	11.3978	5.54018	-10.9493	-11.4964	-3.12326	12.5127	0.900977	2.33236	6.00573	-5.03837	-2.81389	-4.17178	-5.45143	-11.7806	-15.7546	-8.61963	20.1718	7.85734	14.0606	-10.2365	5.37738	-6.02864	-16.7351	-1.25463	20.3638	18.8074	-10.2575	-12.9879	-11.6339	6.90838	5.05638	-14.5402	-1.95324	-8.15062
13.84	-8.10944	-11.8834	10.012	-3.04749	13.437	-23.5485	14.8515	14.6237	-15.9961	6.99903	1.67503	16.6502	-2.52559	-4.0722	-3.3631	10.6982	3.38853	-11.0943	-11.5806	-3.34578	12.0245	0.169689	1.6022	5.51224	-5.2152	-3.09728	-4.38276	-6.51771	-12.1688	-17.1471	-9.12785	19.1115	6.85507	11.9526	-11.0658	4.04429	-7.19268	-17.5442	-2.12678	18.3759	17.1306	-12.3327	-13.3971	-11.841	6.70055	3.59437	-14.6158	-3.96228	-8.2591
14.87	-8.34925	-12.1264	9.0953	-4.06721	12.4376	-23.5907	13.9891	13.4824	-16.1091	5.49569	-0.359026	15.7784	-2.87673	-4.60707	-3.60612	9.62305	1.55422	-11.3452	-11.7154	-3.79949	11.1274	-0.89821	0.684895	4.49913	-5.50307	-3.75407	-4.73343	-8.18282	-12.5525	-17.9026	-10.0535	17.576	5.56322	9.66166	-12.2442	2.43806	-8.36768	-18.7396	-3.30164	16.3179	15.3574	-13.9899	-13.7934	-12.2887	6.36793	2.73354	-14.7048	-5.55887	-8.40687
15.89	-8.70332	-12.4282	7.91105	-5.15184	11.0244	-23.7348	12.7723	11.9767	-16.2076	4.50229	-1.66313	14.6234	-3.56013	-5.42061	-4.05965	8.17194	0.45711	-11.7805	-11.887	-4.59969	10.0709	-2.13391	-0.433464	2.31213	-5.97464	-4.87886	-5.30154	-9.88524	-12.943	-18.7936	-11.4077	15.4957	4.03076	7.49978	-13.5848	0.722633	-9.79892	-20.1669	-4.62061	14.1313	13.1793	-14.9926	-14.192	-13.3223	5.89143	1.55586	-14.8127	-6.44223	-8.65488
16.92	-9.12881	-12.7848	6.58185	-6.0571	8.65613	-24.1011	11.0781	9.6933	-16.2803	3.277	-2.67582	12.674	-4.40202	-6.19081	-4.68228	6.85287	-0.632901	-12.3015	-12.0746	-5.34178	8.95601	-3.28168	-1.53283	0.129687	-6.61414	-5.99595	-5.96119	-11.0417	-13.4927	-20.4484	-12.7133	13.3078	2.27388	5.42695	-15.1108	-1.26549	-11.5097	-21.7411	-6.11707	11.6543	10.6705	-15.8832	-14.7573	-15.075	5.1622	-0.562936	-14.964	-7.34401	-8.97541
17.95	-9.63166	-13.2619	5.07321	-7.22812	6.3931	-24.2357	9.09243	6.84236	-16.359	1.35234	-3.71495	10.0095	-5.04424	-6.8629	-5.115	5.4753	-2.17667	-12.5792	-12.2415	-5.87343	7.8558	-4.6831	-2.81655	-1.10898	-7.21964	-6.96723	-6.5094	-12.0014	-14.2018	-22.3277	-13.825	11.2149	0.376265	2.98444	-16.7882	-3.5181	-13.194	-23.4244	-7.78554	9.04676	7.02575	-17.4657	-15.4856	-15.999	4.19091	-2.86769	-15.0234	-8.92293	-9.24393
18.97	-10.2117	-13.7412	3.50709	-8.6678	4.54185	-24.0272	7.22649	4.49075	-16.3427	-0.719809	-5.68971	7.57566	-5.54653	-7.49127	-5.37292	3.84973	-4.20925	-12.6416	-12.3037	-6.31589	6.62534	-6.08497	-4.24425	-2.30784	-7.65626	-7.88637	-6.89589	-13.0164	-14.7366	-23.2271	-14.8302	9.06764	-1.52191	0.223456	-18.4759	-5.66603	-14.5861	-25.0505	-9.45858	6.26419	4.30276	-19.566	-16.0667	-15.9294	3.10918	-4.49237	-14.8043	-10.8748	-9.37714
20	-10.6685	-13.992	2.27326	-9.81827	2.52232	-23.6684	5.40863	2.59462	-16.0704	-2.06607	-7.60363	5.42362	-6.07732	-8.12777	-5.53747	2.13424	-5.58536	-12.6088	-12.1529	-6.78436	5.3933	-7.2137	-5.4767	-3.51149	-8.04901	-8.70553	-7.25365	-13.9183	-14.8992	-23.3583	-15.5857	6.89685	-3.28268	-2.06944	-19.839	-7.69747	-15.8444	-26.2658	-10.8748	3.3645	1.94954	-20.7395	-16.2843	-15.7153	2.11945	-5.36204	-14.3719	-11.8728	-9.39362
21.02	-10.9267	-14.0044	0.896141	-10.6396	0.880893	-23.3917	3.82688	0.986861	-15.5861	-2.92054	-8.36383	3.58665	-6.52334	-8.47108	-5.68677	0.716145	-6.25834	-12.4894	-11.8385	-7.07264	4.42666	-7.82725	-6.32798	-4.88381	-8.34129	-9.09391	-7.45352	-14.5667	-14.7179	-23.1577	-16.0634	4.98813	-4.62322	-4.07221	-20.685	-9.45285	-16.8839	-27.0605	-11.8491	0.784539	0.345084	-20.8921	-16.13	-15.9704	1.19936	-5.95115	-13.801	-12.0317	-9.20418
22.05	-11.0413	-13.9752	0.0715781	-11.2046	-0.0784549	-22.6779	2.55586	-0.458705	-15.0719	-3.32404	-8.36138	2.22192	-6.56734	-8.51944	-5.47559	-0.433253	-6.36052	-12.0174	-11.4267	-7.07229	3.71435	-8.07216	-6.99319	-5.65974	-8.28417	-9.00531	-7.34811	-14.8609	-14.2478	-22.566	-16.0632	3.50478	-5.69469	-5.71058	-21.32	-10.7689	-17.5102	-27.682	-12.6012	-1.34888	-0.796116	-20.4664	-15.6631	-15.9294	0.620165	-6.13748	-13.0596	-11.8559	-8.82339
23.07	-11.0306	-13.8796	-0.428279	-11.4161	-0.812648	-21.82	1.75382	-1.33166	-14.5885	-3.49635	-8.17205	1.32073	-6.45761	-8.37296	-5.21796	-1.08346	-6.15334	-11.5702	-10.9551	-6.95579	3.35408	-8.0055	-7.27965	-6.31903	-8.14607	-8.94037	-7.07033	-14.8136	-13.6807	-21.8782	-15.6123	2.51659	-6.30346	-6.7773	-21.6575	-11.4829	-17.673	-27.9666	-13.0708	-2.69774	-1.44978	-19.7896	-15.1071	-15.6833	0.243412	-5.99402	-12.2971	-11.4115	-8.35279
24.1	-10.9361	-13.6613	-0.93752	-11.335	-1.41257	-21.0292	1.1355	-1.69109	-14.1503	-3.42469	-7.8145	0.761899	-6.33044	-8.23428	-5.03664	-1.48612	-5.82092	-11.3117	-10.5669	-6.86874	3.07242	-7.80634	-7.29824	-6.86935	-8.12114	-9.0301	-6.96362	-14.6377	-13.2232	-21.3564	-15.0123	1.77386	-6.49566	-7.34401	-21.6446	-11.8532	-17.6929	-27.8679	-13.1941	-3.31147	-1.58454	-19.1296	-14.6899	-15.5463	0.0123838	-5.88453	-11.7497	-10.9445	-7.99473
25.12	-10.8337	-13.3673	-1.3527	-11.1491	-2.12622	-20.6333	0.61984	-1.72645	-13.7836	-3.07777	-7.37444	0.48106	-6.41533	-8.24384	-5.08885	-1.80096	-5.49237	-11.3722	-10.3727	-6.9163	2.52145	-7.64237	-7.13318	-7.22288	-8.23001	-9.19003	-7.19075	-14.6031	-12.9699	-21.099	-14.5984	1.11581	-6.51791	-7.54328	-21.3866	-12.2835	-17.8631	-27.5936	-13.1206	-3.67135	-1.3489	-18.564	-14.4363	-15.5841	-0.0690331	-5.91494	-11.5754	-10.5082	-7.95837
26.15	-10.7795	-13.1875	-1.63504	-11.0681	-2.45695	-20.662	0.347324	-1.71633	-13.7231	-2.87377	-7.31044	0.547352	-6.58741	-8.42691	-5.27118	-1.93459	-5.42615	-11.5568	-10.4524	-7.03747	2.1578	-7.6321	-7.174	-7.29865	-8.41841	-9.41209	-7.49343	-14.7578	-13.0258	-21.0655	-14.5644	0.735418	-6.62826	-7.63882	-21.2707	-12.5841	-18.0618	-27.5169	-13.1228	-3.95523	-1.18896	-18.4894	-14.4786	-15.8114	-0.117351	-5.84997	-11.7543	-10.436	-8.12635
27.17	-10.8155	-13.2935	-1.7617	-11.1998	-2.44757	-21.2445	0.406048	-1.88981	-14.0435	-3.05546	-7.51141	0.549427	-6.8313	-8.69772	-5.58307	-1.85015	-5.54577	-11.8172	-10.7342	-7.25186	2.35085	-7.82073	-7.40864	-7.37611	-8.63581	-9.60478	-7.65404	-15.0192	-13.435	-21.5116	-14.9794	0.948715	-6.81491	-7.77335	-21.5267	-12.4653	-18.0414	-27.6471	-13.3375	-3.85064	-1.47867	-18.924	-14.8764	-16.2589	-0.265475	-6.12342	-12.184	-10.6079	-8.34355
28.2	-11.0291	-13.6584	-1.35555	-11.4645	-1.94319	-22.1121	0.949944	-1.70022	-14.5427	-3.30167	-7.68776	0.961747	-7.12814	-8.99873	-5.83821	-1.56798	-5.8825	-12.1625	-11.1078	-7.58915	2.59297	-8.04711	-7.59104	-7.31334	-8.72731	-9.67633	-7.75415	-15.2726	-13.8729	-21.9453	-15.6015	1.5632	-6.76855	-7.54332	-21.7088	-12.2189	-18.023	-27.9241	-13.3553	-3.38856	-1.40298	-19.4402	-15.2788	-16.7728	-0.126092	-6.23437	-12.6497	-11.0314	-8.6654
29.23	-11.2406	-14.0389	-0.522149	-11.6342	-0.919714	-22.9533	1.79619	-1.0434	-15.076	-3.24869	-7.7694	1.93799	-7.28115	-9.20469	-5.99676	-1.09699	-6.10694	-12.5577	-11.504	-7.777	2.83115	-8.16208	-7.50734	-6.94286	-8.73781	-9.56059	-7.85976	-15.4413	-14.2702	-22.3458	-16.1385	2.4252	-6.44112	-6.65918	-21.728	-11.8223	-18.0053	-28.0758	-13.1726	-2.6684	-1.11498	-19.7301	-15.6446	-17.156	0.33403	-6.1162	-13.1542	-11.3757	-9.06011
30.25	-11.2533	-14.2869	0.165115	-11.457	0.417589	-23.4549	2.9586	-0.288711	-15.6271	-3.03828	-8.02355	3.27215	-7.06839	-9.14538	-5.98292	-0.189186	-6.18411	-12.7798	-11.8757	-7.70819	3.61151	-8.05676	-7.06402	-6.26344	-8.65026	-9.49157	-7.8209	-15.3599	-14.6373	-22.7414	-16.3561	3.86003	-5.67454	-5.48218	-21.6649	-10.8163	-17.7106	-28.067	-12.8503	-1.20743	-0.269109	-20.1526	-16.0184	-16.923	0.88685	-6.05301	-13.7407	-11.6331	-9.33891
31.28	-11.0685	-14.3925	1.58487	-10.897	2.1224	-23.5893	4.5988	1.21345	-16.1027	-2.63289	-8.03722	4.85012	-6.40122	-8.61207	-5.69148	1.04547	-5.97324	-12.7129	-12.1687	-7.21855	4.75814	-7.72975	-6.43828	-4.75556	-8.28964	-9.1613	-7.4461	-14.7585	-14.8425	-23.0435	-16.0755	5.82004	-4.46713	-3.64964	-21.0943	-9.1897	-16.9653	-27.5506	-12.0882	1.26188	0.765211	-20.5963	-16.2293	-16.1099	1.64568	-5.51577	-14.1749	-11.839	-9.37794
32.3	-10.7166	-14.2192	3.13873	-9.73021	4.13591	-23.7144	6.41682	3.34867	-16.3945	-1.8634	-7.50482	6.46226	-5.6496	-7.7586	-5.32746	2.61013	-5.44374	-12.5214	-12.3084	-6.49674	6.1003	-7.01375	-5.39742	-2.89495	-7.79257	-8.18827	-6.96038	-13.4789	-14.8746	-23.156	-15.4472	8.09409	-2.82119	-1.17408	-19.7299	-7.08759	-15.7533	-26.2378	-10.7194	4.26704	2.49772	-20.5228	-16.2487	-15.5762	2.49863	-4.81191	-14.5143	-11.8445	-9.30619
33.33	-10.1601	-13.7189	4.50463	-8.23547	5.9273	-24.0035	8.06002	5.56721	-16.4382	-0.592795	-5.80478	8.08686	-5.12263	-7.01569	-5.10247	4.42172	-4.20141	-12.4457	-12.297	-5.90894	7.4807	-5.81286	-4.06193	-1.4924	-7.42393	-7.04897	-6.58717	-11.9503	-14.6747	-23.0883	-14.5726	10.2947	-1.0547	1.41975	-17.9107	-4.69916	-14.3311	-24.4147	-8.96518	7.31979	5.41585	-19.6151	-16.0308	-15.5112	3.36367	-4.04108	-14.831	-11.0118	-9.23702
34.35	-9.50334	-13.1289	5.88957	-6.65081	7.54442	-24.0974	9.65808	7.77942	-16.3202	1.64911	-3.54777	10.2008	-4.63482	-6.4135	-4.81367	6.03639	-1.88187	-12.3501	-12.1613	-5.41031	8.58701	-4.19726	-2.53249	-0.0551844	-6.97639	-5.96199	-6.22818	-10.899	-14.0736	-22.3356	-13.2037	12.2263	0.961256	4.21932	-16.1065	-2.35394	-12.8398	-22.6035	-7.17087	10.6846	9.25071	-17.5265	-15.3743	-14.9943	4.41854	-2.66497	-14.9865	-8.86782	-9.13413
35.38	-8.94758	-12.6518	7.30163	-5.38785	9.97673	-23.794	11.5071	10.4365	-16.2206	3.93746	-1.56154	12.9583	-3.88236	-5.72145	-4.27619	7.63099	0.196021	-11.9795	-11.9982	-4.77432	9.61678	-2.46806	-0.946578	1.93383	-6.30327	-4.91269	-5.66734	-10.3494	-13.2573	-20.3136	-11.5721	14.0693	3.08171	6.79343	-14.3557	-0.140339	-11.165	-20.9098	-5.39019	13.5763	12.7182	-15.4814	-14.5012	-13.5011	5.4248	-0.348967	-14.9109	-6.8779	-8.88388
36.4	-8.49814	-12.2954	8.69393	-4.24588	12.1355	-23.5677	13.2644	12.8653	-16.1545	5.88359	0.794583	15.054	-3.10378	-4.89112	-3.75833	9.22925	2.23123	-11.5352	-11.8371	-3.99666	10.7536	-0.80535	0.51948	4.2775	-5.71162	-3.76838	-5.02819	-9.58539	-12.6072	-18.3763	-9.86015	16.1455	5.11652	9.18264	-12.6151	1.92659	-9.35729	-19.1686	-3.64096	15.8824	15.6003	-13.4782	-13.8378	-12.2794	6.11163	1.89401	-14.7924	-5.08914	-8.57001
37.43	-8.17035	-11.9874	9.80684	-3.13485	13.326	-23.5273	14.482	14.9197	-16.0528	8.46568	3.46099	16.3304	-2.65063	-4.23947	-3.45908	10.6225	5.22099	-11.2273	-11.676	-3.46128	11.7686	0.508368	1.77834	5.53775	-5.34704	-3.02246	-4.57316	-8.07262	-12.0804	-16.7346	-8.75171	18.2925	6.87332	11.5851	-11.0486	3.78873	-7.65861	-17.5315	-2.09204	17.7581	17.6257	-10.671	-13.2934	-11.8129	6.56076	3.80295	-14.7081	-2.41066	-8.36137
38.45	-7.99276	-11.7798	10.5371	-2.51227	14.4466	-23.5193	15.3377	17.6214	-15.9561	10.4564	4.21438	17.3589	-2.40931	-3.89005	-3.29319	11.4846	6.65455	-11.0488	-11.5574	-3.19093	12.4094	1.1042	2.56896	6.04451	-5.11708	-2.75721	-4.30376	-6.29074	-11.669	-14.2848	-8.43302	19.9421	8.10239	13.5336	-9.96672	5.27041	-6.17434	-16.5084	-1.00486	19.5344	20.328	-8.99994	-12.861	-11.6421	6.84806	6.61662	-14.6034	-0.849003	-8.22653
39.48	-7.91047	-11.6827	10.8584	-2.28454	15.3517	-23.538	15.8634	19.4566	-15.9189	10.8608	4.26415	17.9054	-2.2898	-3.71304	-3.2084	12.1575	6.89566	-10.9402	-11.4942	-3.07055	12.7264	1.26858	3.16931	6.23874	-5.00168	-2.69041	-4.13064	-4.72747	-11.5286	-12.6488	-8.39618	21.1602	8.93534	15.228	-9.22997	6.39438	-4.78751	-15.7911	-0.276291	21.4899	22.148	-8.75503	-12.7292	-11.5803	6.9567	8.85499	-14.534	-0.56541	-8.12921
40.51	-7.88423	-11.6436	10.9103	-2.19667	15.6873	-23.5772	16.0168	19.8293	-15.9115	10.8831	4.25107	18.04	-2.25605	-3.65166	-3.18455	13.0909	6.93319	-10.8784	-11.4783	-3.02864	12.8462	1.30724	4.08274	6.28203	-4.9762	-2.69495	-4.05635	-2.97125	-11.5021	-12.3669	-8.41178	21.946	9.78903	16.7653	-8.53383	7.27124	-3.80903	-14.987	0.434743	23.2724	22.4749	-8.77796	-12.7112	-11.5688	6.9679	9.30542	-14.5251	-0.528476	-8.0893
41.53	-7.89111	-11.6246	10.8932	-2.1763	15.755	-23.6148	16.0251	19.8472	-15.9032	10.8774	4.22524	18.0712	-2.2665	-3.65161	-3.19892	13.7484	6.93033	-10.8776	-11.4849	-3.02213	12.8574	1.3166	4.8129	6.2718	-4.99559	-2.72027	-4.06448	-1.62727	-11.5092	-12.3464	-8.43577	22.1529	10.5839	17.82	-7.79715	8.12963	-3.3194	-14.2528	1.17727	24.2613	22.4798	-8.81745	-12.7212	-11.5861	6.94433	9.34024	-14.5381	-0.530118	-8.09845
42.56	-7.90551	-11.6327	10.874	-2.18595	15.7404	-23.6372	15.9999	19.825	-15.9045	10.8667	4.20324	18.0674	-2.29117	-3.67402	-3.2177	13.9505	6.90587	-10.9052	-11.4993	-3.03821	12.8284	1.30485	5.07845	6.25844	-5.02423	-2.74354	-4.09903	-1.26824	-11.5209	-12.3467	-8.45544	22.1442	10.9001	18.6716	-7.42443	9.51773	-2.83885	-13.9627	1.53429	24.9164	22.4663	-8.85527	-12.7367	-11.6135	6.92235	9.32692	-14.5475	-0.552148	-8.1191
43.58	-7.92427	-11.6592	10.8488	-2.21065	15.7072	-23.6535	15.964	19.7898	-15.9196	10.8489	4.18475	18.0346	-2.32206	-3.7045	-3.23755	14.0058	6.87792	-10.9366	-11.519	-3.06556	12.7917	1.28037	5.1682	6.24122	-5.05489	-2.76362	-4.13197	-1.22943	-11.5358	-12.3607	-8.47068	22.1011	10.9907	19.48	-7.32962	11.0111	-2.17751	-13.9084	1.63835	25.4898	22.4368	-8.88616	-12.7578	-11.6434	6.89748	9.29331	-14.5591	-0.578892	-8.13854
44.61	-7.94543	-11.6824	10.8118	-2.24155	15.6586	-23.6722	15.9175	19.7462	-15.9382	10.8271	4.16578	17.9891	-2.35816	-3.74096	-3.26164	14.0252	6.85048	-10.9666	-11.5426	-3.09653	12.7553	1.25509	5.20848	6.21294	-5.09061	-2.78558	-4.16856	-1.23779	-11.5583	-12.3798	-8.48748	22.0537	11.0264	19.9591	-7.31126	11.7429	-1.73177	-13.91	1.66919	25.8757	22.4004	-8.91413	-12.7855	-11.6761	6.86652	9.25757	-14.5812	-0.60622	-8.16195
45.63	-7.96395	-11.6937	10.7711	-2.26744	15.61	-23.6948	15.8755	19.7087	-15.9502	10.8056	4.14717	17.9507	-2.39549	-3.77587	-3.29112	14.0326	6.82202	-11.0007	-11.5638	-3.12478	12.7269	1.23485	5.22994	6.18359	-5.13069	-2.80796	-4.20896	-1.25394	-11.5822	-12.4007	-8.50369	22.0078	11.0429	20.1221	-7.31272	12.0521	-1.58234	-13.9247	1.67529	26.0233	22.3645	-8.9409	-12.8129	-11.7146	6.83161	9.22601	-14.6056	-0.633761	-8.18389
46.66	-7.97549	-11.696	10.7405	-2.28418	15.5704	-23.7121	15.8408	19.6783	-15.9538	10.7936	4.13267	17.9295	-2.42712	-3.80464	-3.31416	14.0385	6.79706	-11.0315	-11.5776	-3.14847	12.7032	1.22011	5.24834	6.16612	-5.16395	-2.82515	-4.24657	-1.26689	-11.601	-12.4175	-8.51529	21.9688	11.0532	20.1796	-7.31452	12.1977	-1.53621	-13.935	1.67635	26.0538	22.3401	-8.96299	-12.8348	-11.7464	6.80657	9.20193	-14.6241	-0.656005	-8.20493
47.68	-7.97962	-11.6955	10.7268	-2.29453	15.5511	-23.7204	15.8228	19.662	-15.9518	10.7909	4.12446	17.9248	-2.4468	-3.82221	-3.32571	14.0509	6.78073	-11.0515	-11.5843	-3.16212	12.6895	1.21182	5.27052	6.1647	-5.18394	-2.83282	-4.27	-1.27138	-11.6089	-12.4255	-8.52034	21.9453	11.0671	20.2058	-7.31089	12.229	-1.52036	-13.9355	1.68143	26.0568	22.3279	-8.97661	-12.8461	-11.7657	6.79564	9.18724	-14.6323	-0.670636	-8.21595
48.71	-7.97561	-11.6879	10.726	-2.29481	15.5487	-23.7215	15.824	19.663	-15.9451	10.794	4.12273	17.9301	-2.45239	-3.82418	-3.32573	14.0691	6.77587	-11.0562	-11.581	-3.16403	12.6944	1.21198	5.29237	6.1714	-5.18943	-2.83138	-4.2742	-1.26766	-11.6066	-12.4245	-8.51885	21.9438	11.0843	20.2229	-7.30164	12.2335	-1.51389	-13.928	1.69149	26.0559	22.3277	-8.98127	-12.8467	-11.7714	6.79449	9.18532	-14.6303	-0.673475	-8.21334
49.73	-7.96295	-11.6734	10.7414	-2.28607	15.5619	-23.7118	15.8405	19.6782	-15.9333	10.8062	4.13147	17.9458	-2.44038	-3.81202	-3.31104	14.0843	6.78645	-11.0434	-11.5656	-3.15302	12.7117	1.22126	5.30589	6.18562	-5.17693	-2.81959	-4.26036	-1.25783	-11.5943	-12.4152	-8.51035	21.9597	11.0982	20.2374	-7.29388	12.2409	-1.50593	-13.9216	1.69951	26.0598	22.342	-8.97375	-12.8354	-11.7602	6.80997	9.19799	-14.6157	-0.662521	-8.19823
50.76	-7.94546	-11.6579	10.7674	-2.27278	15.585	-23.6956	15.8666	19.7029	-15.9214	10.8242	4.14815	17.9664	-2.41666	-3.79093	-3.28866	14.0901	6.80645	-11.0221	-11.5443	-3.13366	12.7344	1.23652	5.30809	6.20564	-5.15233	-2.80035	-4.23512	-1.24672	-11.5757	-12.402	-8.49675	21.9829	11.104	20.2491	-7.29045	12.2512	-1.49437	-13.9191	1.70282	26.0691	22.3651	-8.95661	-12.8157	-11.739	6.83689	9.21774	-14.5933	-0.643548	-8.17509
51.79	-7.93103	-11.6463	10.7909	-2.25956	15.6044	-23.6793	15.8882	19.7238	-15.9151	10.8418	4.16718	17.9826	-2.39445	-3.77175	-3.26863	14.0912	6.8272	-11.0026	-11.5289	-3.11625	12.7521	1.25111	5.3046	6.22256	-5.12731	-2.78156	-4.21156	-1.23861	-11.5605	-12.3911	-8.48301	22.0033	11.1037	20.254	-7.28951	12.2603	-1.48303	-13.9183	1.70361	26.0804	22.3876	-8.93788	-12.7991	-11.7155	6.86245	9.23628	-14.5765	-0.624411	-8.1575
52.81	-7.92533	-11.6464	10.806	-2.25316	15.6173	-23.6668	15.899	19.7342	-15.9181	10.8535	4.1833	17.9896	-2.3799	-3.76069	-3.25738	14.087	6.84154	-10.9919	-11.5279	-3.10568	12.7573	1.25955	5.29663	6.23442	-5.10884	-2.76858	-4.19644	-1.23562	-11.5524	-12.3856	-8.47323	22.0149	11.0983	20.2491	-7.29026	12.2645	-1.47759	-13.918	1.70274	26.0903	22.4011	-8.92367	-12.79	-11.6966	6.87919	9.24623	-14.5703	-0.613323	-8.15053
53.84	-7.92869	-11.6561	10.8089	-2.25261	15.6215	-23.6625	15.8993	19.7344	-15.9292	10.8554	4.19058	17.9875	-2.3754	-3.7585	-3.25789	14.0777	6.84574	-10.991	-11.5389	-3.10376	12.7521	1.26029	5.28384	6.23867	-5.10103	-2.76497	-4.1917	-1.23695	-11.5531	-12.3863	-8.47057	22.018	11.0877	20.2369	-7.29267	12.2647	-1.47797	-13.9186	1.70012	26.0985	22.4027	-8.9172	-12.7896	-11.6877	6.8826	9.24664	-14.5755	-0.612433	-8.15498
54.86	-7.93782	-11.6662	10.7978	-2.25253	15.6159	-23.669	15.8922	19.7284	-15.943	10.8475	4.18583	17.9801	-2.38078	-3.76297	-3.26921	14.069	6.8411	-10.9963	-11.5547	-3.10899	12.7434	1.25595	5.26949	6.23139	-5.10536	-2.77151	-4.19602	-1.23987	-11.563	-12.3923	-8.47559	22.0176	11.0765	20.2224	-7.29581	12.2641	-1.47984	-13.9191	1.69718	26.1057	22.3947	-8.91792	-12.7975	-11.6906	6.8718	9.24247	-14.5907	-0.618062	-8.16794
55.89	-7.94751	-11.6735	10.7824	-2.25103	15.6109	-23.6808	15.8874	19.7246	-15.9542	10.8349	4.17424	17.9731	-2.38821	-3.76713	-3.28328	14.0619	6.83397	-11.001	-11.5685	-3.11495	12.739	1.25086	5.25498	6.2192	-5.11446	-2.78269	-4.20072	-1.2413	-11.5747	-12.3979	-8.48405	22.0206	11.0667	20.203	-7.29702	12.2561	-1.48753	-13.9167	1.69612	26.106	22.384	-8.92155	-12.8064	-11.6991	6.85539	9.23881	-14.6071	-0.624588	-8.17972
56.91	-7.95241	-11.6786	10.7786	-2.24758	15.6175	-23.6864	15.8917	19.7281	-15.958	10.8273	4.16578	17.9743	-2.3871	-3.76443	-3.2878	14.0569	6.83293	-10.9974	-11.5733	-3.1145	12.7399	1.2494	5.24329	6.21305	-5.11546	-2.78963	-4.19718	-1.23754	-11.5785	-12.3967	-8.4895	22.0311	11.0598	20.1592	-7.29381	12.2048	-1.52394	-13.9084	1.69823	26.0846	22.3816	-8.92202	-12.8077	-11.7006	6.84856	9.24117	-14.6127	-0.625552	-8.18311
57.94	-7.94826	-11.6773	10.7919	-2.23782	15.6395	-23.6814	15.9084	19.7422	-15.9515	10.8294	4.16636	17.9878	-2.37311	-3.75105	-3.2783	14.0552	6.84254	-10.9826	-11.5647	-3.1042	12.7498	1.25516	5.23621	6.21679	-5.10354	-2.7878	-4.18214	-1.22697	-11.5706	-12.3863	-8.48749	22.0519	11.056	20.0568	-7.2862	12.0401	-1.62097	-13.8914	1.70211	26.0046	22.3928	-8.91523	-12.7979	-11.6897	6.85653	9.25345	-14.6032	-0.6161	-8.17436
58.96	-7.93449	-11.6653	10.8188	-2.21859	15.6755	-23.6685	15.9386	19.769	-15.9344	10.8405	4.17557	18.0144	-2.34802	-3.72638	-3.25832	14.05	6.86162	-10.9585	-11.5425	-3.08432	12.7725	1.26946	5.2216	6.22953	-5.08072	-2.7775	-4.15673	-1.21333	-11.5526	-12.3686	-8.47789	22.0839	11.0386	19.8077	-7.29215	11.6219	-1.85624	-13.8787	1.68816	25.7865	22.4165	-8.90027	-12.778	-11.6685	6.87556	9.27644	-14.5817	-0.595928	-8.15475
59.99	-7.91439	-11.6446	10.8548	-2.19262	15.7207	-23.6499	15.9776	19.8043	-15.9108	10.8582	4.19077	18.052	-2.31498	-3.69441	-3.23197	14.0023	6.8876	-10.9268	-11.5127	-3.0575	12.8047	1.29038	5.15369	6.25007	-5.04926	-2.76046	-4.12378	-1.21992	-11.5294	-12.3473	-8.46353	22.1242	10.9695	19.2615	-7.34408	10.7556	-2.35089	-13.902	1.62121	25.2977	22.4488	-8.87737	-12.7514	-11.6391	6.90311	9.30803	-14.5547	-0.568846	-8.13046
61.01	-7.89268	-11.6204	10.889	-2.1648	15.7511	-23.6304	16.0193	19.8427	-15.8886	10.8759	4.20832	18.0872	-2.2808	-3.65993	-3.20683	13.869	6.91548	-10.8927	-11.4833	-3.02868	12.8444	1.31398	4.98209	6.27202	-5.01592	-2.73959	-4.08645	-1.33234	-11.5075	-12.3308	-8.44635	22.1617	10.7913	18.3065	-7.51632	9.41897	-3.17563	-14.0244	1.43559	24.4389	22.4793	-8.84673	-12.7244	-11.6083	6.93053	9.33973	-14.5319	-0.540049	-8.10509
62.04	-7.87481	-11.6033	10.9154	-2.14888	15.665	-23.6062	16.0492	19.8671	-15.8746	10.8894	4.22838	18.1002	-2.25077	-3.63156	-3.18571	13.5373	6.94031	-10.8632	-11.4603	-3.005	12.8765	1.33339	4.58426	6.28814	-4.98471	-2.71523	-4.05254	-1.79062	-11.4918	-12.3291	-8.42539	22.138	10.3602	16.9977	-7.96424	7.86389	-4.25991	-14.4095	0.990021	23.2769	22.4979	-8.80613	-12.7021	-11.5782	6.95576	9.35462	-14.517	-0.515657	-8.08412
63.06	-7.86951	-11.6097	10.893	-2.18586	15.4609	-23.5665	16.0255	19.7753	-15.8742	10.89	4.25131	18.0568	-2.23162	-3.62753	-3.17118	12.8428	6.95233	-10.8509	-11.4486	-2.99984	12.8458	1.33211	3.81617	6.28633	-4.96074	-2.69335	-4.03888	-2.84969	-11.4875	-12.4198	-8.39933	21.9101	9.53228	15.5054	-8.829	6.38813	-5.41195	-15.2318	0.156021	21.9313	22.4122	-8.75454	-12.6893	-11.5498	6.97685	9.22777	-14.5082	-0.506303	-8.07679
64.09	-7.89284	-11.6608	10.7214	-2.3132	15.0064	-23.5076	15.8677	19.2056	-15.8962	10.7657	4.25809	17.866	-2.25087	-3.68514	-3.18304	11.7525	6.87987	-10.8788	-11.4597	-3.0509	12.6932	1.25827	2.67943	6.17167	-4.96736	-2.72579	-4.07722	-4.49604	-11.5192	-12.9179	-8.4035	21.2798	8.30996	13.9243	-10.0589	5.10305	-6.55201	-16.458	-1.03924	20.3827	21.8285	-8.77226	-12.7094	-11.5512	6.97097	8.51346	-14.5136	-0.590761	-8.09633
65.12	-7.96986	-11.781	10.3453	-2.61382	14.176	-23.4466	15.4455	17.6914	-15.949	10.1108	4.04544	17.3835	-2.35805	-3.86342	-3.25992	10.3906	6.39863	-10.9792	-11.5123	-3.20155	12.3267	1.01165	1.33485	5.80383	-5.04638	-2.89798	-4.21453	-6.41522	-11.6537	-14.2314	-8.53797	20.0626	6.86605	12.213	-11.3999	3.93569	-7.7378	-17.8344	-2.37875	18.516	20.319	-9.23772	-12.8348	-11.6801	6.88858	6.765	-14.551	-1.08828	-8.16661
66.14	-8.13747	-11.992	9.62781	-3.22678	12.9992	-23.4135	14.5964	15.4281	-16.0314	8.5471	3.04891	16.4629	-2.62228	-4.26148	-3.44625	8.9453	4.96273	-11.1809	-11.6237	-3.5235	11.6267	0.390284	0.00869947	5.05298	-5.25186	-3.30139	-4.51053	-8.21946	-11.9614	-16.1752	-8.99775	18.2731	5.34075	10.2083	-12.7185	2.68126	-9.06607	-19.1848	-3.71403	16.3675	18.1464	-10.7044	-13.1388	-12.0074	6.66035	4.39287	-14.6347	-2.4415	-8.3172
67.17	-8.4385	-12.2928	8.50744	-4.26786	11.4106	-23.4722	13.2402	12.8578	-16.1274	6.33993	1.14277	15.0021	-3.15121	-4.98229	-3.80507	7.46629	2.78652	-11.5113	-11.7951	-4.10518	10.5605	-0.798606	-1.27099	3.65736	-5.64912	-4.06619	-5.00973	-9.68273	-12.4973	-18.3404	-10.045	16.1071	3.68614	7.7639	-14.0676	1.09989	-10.57	-20.557	-5.08197	14.0292	15.6145	-12.9402	-13.6818	-12.6836	6.1896	1.90542	-14.7637	-4.47086	-8.56956
68.19	-8.8947	-12.6594	7.02141	-5.74785	9.44274	-23.6761	11.4424	10.2758	-16.2073	3.87481	-1.2596	12.995	-4.00555	-6.03838	-4.36284	5.94422	0.27897	-11.9563	-12.0002	-4.97174	9.1764	-2.55298	-2.55887	1.65782	-6.26337	-5.21059	-5.69087	-10.7088	-13.2309	-20.3264	-11.7071	13.7367	1.87952	4.99409	-15.5212	-0.834344	-12.2384	-22.0255	-6.53788	11.466	12.7447	-15.4363	-14.4402	-13.807	5.39357	-0.38187	-14.8967	-6.76864	-8.90568
69.22	-9.47136	-13.0524	5.27208	-7.48923	7.15138	-23.9654	9.36614	7.73215	-16.2262	1.47235	-3.74664	10.5298	-5.12404	-7.29041	-5.06491	4.34505	-2.18746	-12.4313	-12.1784	-6.04285	7.60952	-4.58093	-3.89335	-0.644942	-7.03444	-6.62504	-6.45466	-11.3817	-14.0008	-21.8719	-13.6542	11.2825	-0.0419924	2.13026	-17.1267	-3.00156	-14.0078	-23.6139	-8.12617	8.57651	9.3039	-17.7644	-15.2473	-15.1707	4.26888	-2.40532	-14.939	-8.91413	-9.25016
70.24	-10.0704	-13.3932	3.42816	-9.24016	4.73464	-24.1788	7.20457	5.16915	-16.1003	-0.698393	-6.00926	7.88545	-6.31045	-8.5032	-5.78578	2.52374	-4.34362	-12.7956	-12.2419	-7.11009	5.98381	-6.4954	-5.34355	-2.91054	-7.81559	-8.09027	-7.14845	-12.0584	-14.5765	-22.804	-15.44	8.8043	-2.07502	-0.749997	-18.9259	-5.37065	-15.7165	-25.3693	-9.8918	5.36891	5.53214	-19.6296	-15.8605	-16.42	2.90761	-4.18963	-14.76	-10.6042	-9.4916
71.27	-10.5561	-13.5515	1.68536	-10.7545	2.37506	-24.0772	5.05119	2.58177	-15.7081	-2.50372	-7.84827	5.3637	-7.35207	-9.51621	-6.35128	0.433062	-6.0185	-12.8841	-12.0844	-7.99254	4.36814	-8.01955	-6.90965	-4.84009	-8.43196	-9.39239	-7.64474	-12.9489	-14.7585	-22.9611	-16.7446	6.28582	-4.24932	-3.53805	-20.7841	-7.89778	-17.1842	-27.1955	-11.7394	1.9369	2.14547	-20.8421	-16.0607	-17.2038	1.50446	-5.66008	-14.2497	-11.6539	-9.54154
72.29	-10.7808	-13.3691	0.115597	-11.8002	0.366657	-23.5632	2.98081	0.174152	-14.9386	-3.82817	-9.07387	3.10494	-8.14685	-10.2298	-6.66715	-1.61202	-7.07565	-12.6195	-11.5951	-8.58453	2.87138	-8.97811	-8.30802	-6.33365	-8.76671	-10.3102	-7.85341	-13.6187	-14.4466	-22.3273	-17.4222	3.80636	-6.30932	-5.96387	-22.2937	-10.173	-18.1855	-28.6594	-13.2959	-1.56492	-0.405668	-21.2786	-15.7325	-17.4316	0.244118	-6.661	-13.353	-11.9379	-9.32304
73.32	-10.6404	-12.7541	-1.08224	-12.2669	-0.973593	-22.5825	1.1857	-1.68705	-13.7595	-4.59064	-9.61321	1.2337	-8.6199	-10.6014	-6.66324	-3.26571	-7.47076	-11.9344	-10.7009	-8.81003	1.65541	-9.30629	-9.21286	-7.31114	-8.70023	-10.6978	-7.68112	-13.5618	-13.6159	-20.9359	-17.4458	1.6122	-7.8229	-7.78546	-23.0898	-11.616	-18.4148	-29.3599	-14.203	-4.5923	-2.00274	-20.9482	-14.8442	-17.1312	-0.710475	-7.02309	-12.027	-11.4689	-8.7559
74.34	-10.1604	-11.7664	-1.69501	-12.2757	-1.6097	-21.0907	-0.261605	-2.90294	-12.2265	-4.7582	-9.52815	-0.27257	-8.78967	-10.7601	-6.31545	-4.35765	-7.2377	-10.8375	-9.41942	-8.70841	0.758821	-9.0571	-9.46021	-7.77265	-8.17184	-10.6019	-7.10966	-12.6805	-12.3206	-18.8332	-16.8759	-0.225341	-8.56545	-8.82348	-22.8921	-11.9621	-17.6192	-28.9935	-14.2201	-6.63273	-2.68485	-19.9621	-13.4566	-16.2597	-1.24692	-6.70132	-10.2732	-10.3207	-7.87716
75.37	-9.53466	-10.4772	-1.78007	-11.876	-1.86423	-19.242	-1.59021	-3.67897	-10.4208	-4.44617	-8.94382	-1.74605	-8.9072	-10.8686	-5.79136	-4.82789	-6.55592	-9.56726	-7.89779	-8.53155	0.0313574	-8.38856	-8.96339	-7.93802	-7.36138	-10.2229	-6.34617	-11.2124	-10.7349	-16.2438	-15.9051	-1.86692	-8.44018	-8.92624	-21.4881	-11.2339	-15.7398	-27.4083	-13.1811	-7.51214	-2.69359	-18.477	-11.7657	-14.9471	-1.47224	-5.89797	-8.28384	-8.64279	-6.93929
76.4	-8.81059	-8.8135	-1.61704	-10.7788	-2.25111	-17.3541	-2.66688	-3.94491	-8.39728	-3.8826	-8.01061	-2.9785	-9.03016	-10.5973	-5.33269	-4.85344	-5.69534	-8.38018	-6.3308	-8.25176	-0.592076	-7.38765	-7.74412	-7.89027	-6.48898	-9.48201	-5.59809	-9.44176	-9.06619	-13.574	-14.6132	-3.13557	-7.4953	-8.11597	-19.0288	-9.71125	-13.0798	-24.8584	-11.2119	-7.31943	-2.42068	-16.6317	-9.98422	-13.5714	-1.64803	-4.87433	-6.38479	-6.75454	-6.12831
77.42	-7.68145	-6.82967	-1.41865	-8.93437	-2.78986	-15.3335	-3.06524	-3.52862	-6.29518	-3.16623	-6.8982	-3.40024	-8.72491	-9.54565	-4.78353	-4.61119	-4.72826	-7.17547	-4.83833	-7.4797	-1.01955	-6.06434	-6.10354	-7.23382	-5.57198	-8.26845	-4.84494	-7.58101	-7.3915	-11.0352	-12.8249	-3.7003	-6.06728	-6.74058	-16.1228	-7.92614	-10.3452	-21.9904	-8.85237	-6.36021	-2.08472	-14.5337	-8.2038	-12.1065	-1.73919	-3.80179	-4.78089	-5.05602	-5.28015
78.45	-5.98772	-4.81964	-1.32964	-6.75466	-3.10663	-12.9336	-2.77949	-2.70245	-4.36725	-2.37738	-5.69955	-3.01464	-7.66718	-7.79338	-3.9681	-4.06193	-3.72442	-5.8544	-3.49322	-6.12635	-1.07681	-4.60824	-4.43186	-5.87188	-4.67435	-6.83493	-4.02648	-5.78905	-5.77594	-8.66807	-10.5679	-3.50327	-4.57611	-5.23018	-13.3862	-6.30071	-8.07635	-19.2747	-6.67676	-5.05606	-1.69936	-12.3251	-6.48795	-10.3285	-1.64499	-2.84068	-3.52551	-3.72471	-4.1872
79.47	-4.07474	-3.05946	-1.357	-4.7866	-2.90303	-10.15	-2.16423	-1.9588	-2.8149	-1.62866	-4.4658	-2.2166	-5.99852	-5.82243	-2.98463	-3.21474	-2.81497	-4.45023	-2.38674	-4.52019	-0.879302	-3.29395	-2.96219	-4.26176	-3.8227	-5.46149	-3.25635	-4.14936	-4.31687	-6.46188	-8.12577	-2.78584	-3.20048	-3.82215	-10.987	-4.93411	-6.32481	-16.7446	-4.91124	-3.77458	-1.19753	-10.0432	-4.90941	-8.20409	-1.39229	-2.14699	-2.58427	-2.71576	-2.9476
80.5	-2.43964	-1.68712	-1.24264	-3.26936	-2.2467	-7.28978	-1.48822	-1.3407	-1.66785	-0.991386	-3.21809	-1.29314	-4.18634	-4.04164	-2.04617	-2.14882	-2.02182	-3.13828	-1.54244	-3.04561	-0.735676	-2.24723	-1.77288	-2.84299	-2.96006	-4.15853	-2.56175	-2.7686	-3.03328	-4.46687	-5.79536	-1.93393	-2.01582	-2.63362	-8.84795	-3.80534	-4.98065	-14.358	-3.48342	-2.76472	-0.717174	-7.69075	-3.50941	-5.91091	-1.03432	-1.59	-1.83149	-1.91639	-1.85357
81.52	-1.33654	-0.803953	-0.879658	-2.17913	-1.43239	-4.76719	-0.841665	-0.740104	-0.890847	-0.519568	-2.05543	-0.461863	-2.64668	-2.56549	-1.27854	-1.12261	-1.35459	-2.08416	-0.916609	-1.90706	-0.635178	-1.46453	-0.834759	-1.71281	-2.07541	-2.91173	-1.82523	-1.71527	-1.92806	-2.82579	-3.79495	-1.20769	-1.01923	-1.6434	-7.02312	-2.83961	-3.93435	-12.2563	-2.29177	-2.05297	-0.374766	-5.45444	-2.32261	-3.82809	-0.645263	-1.08132	-1.16471	-1.28464	-1.06742
82.55	-0.712078	-0.403977	-0.456202	-1.43782	-0.750838	-2.83779	-0.369361	-0.308295	-0.446641	-0.24412	-1.16761	-0.0193407	-1.52697	-1.47049	-0.70057	-0.443157	-0.810508	-1.26326	-0.481222	-1.13763	-0.463271	-0.912923	-0.184189	-0.895867	-1.25089	-1.8144	-1.08941	-0.966471	-1.06748	-1.61882	-2.2838	-0.666689	-0.299798	-0.831369	-5.64396	-1.96274	-2.96795	-10.5784	-1.39325	-1.47393	-0.163736	-3.54475	-1.39396	-2.23	-0.327462	-0.694387	-0.611167	-0.77607	-0.559211
83.57	-0.375096	-0.271615	-0.157498	-0.930572	-0.331392	-1.53299	-0.13719	-0.118434	-0.238485	-0.11275	-0.598934	0.0399691	-0.774113	-0.772567	-0.299837	-0.137394	-0.396909	-0.632638	-0.211417	-0.6251	-0.274245	-0.529188	0.110475	-0.40577	-0.612961	-0.985028	-0.505739	-0.476674	-0.498865	-0.829991	-1.28674	-0.306589	0.0532787	-0.251036	-4.62282	-1.18667	-1.98154	-9.0947	-0.862749	-0.919415	-0.0497479	-2.07428	-0.740701	-1.13622	-0.116104	-0.400301	-0.238962	-0.383887	-0.242676
84.6	-0.189994	-0.191786	-0.0142252	-0.562266	-0.116167	-0.752736	-0.0309327	-0.0381367	-0.1401	-0.0589782	-0.27996	-0.0142856	-0.315065	-0.359003	-0.078093	-0.0322872	-0.141265	-0.227399	-0.0696106	-0.282216	-0.124105	-0.26541	0.119793	-0.174385	-0.225626	-0.464811	-0.154125	-0.202483	-0.190849	-0.383315	-0.687449	-0.100865	0.111509	0.0833706	-3.61926	-0.585814	-1.1349	-7.33847	-0.588815	-0.425221	-0.00458004	-1.08899	-0.335296	-0.479652	-0.0100995	-0.180331	-0.0509433	-0.1417	-0.0655584
85.62	-0.0919508	-0.104973	0.0176283	-0.295371	-0.028548	-0.346064	0.00963775	-0.00300328	-0.0776787	-0.0371345	-0.122296	-0.0365097	-0.0925596	-0.136177	0.000800175	-0.0178545	-0.0269307	-0.0396808	-0.0126241	-0.090998	-0.0314923	-0.105575	0.0133827	-0.0881731	-0.0528157	-0.196328	-0.00747813	-0.079604	-0.0617795	-0.17002	-0.34621	-0.00563818	0.0404572	0.20683	-2.47482	-0.21015	-0.578406	-5.16842	-0.398801	-0.073823	0.00277326	-0.526331	-0.126702	-0.157664	0.0123224	-0.0547795	0.00575839	-0.0314284	0.00248732
86.65	-0.0429953	-0.0397174	0.0106324	-0.126967	-0.00316989	-0.152097	0.010431	0.00317243	-0.033542	-0.0209148	-0.0493563	-0.0240976	-0.0134105	-0.0402878	0.0119749	-0.0413434	0.00677293	0.0132481	0.00109788	-0.013465	0.000611927	-0.0282838	-0.071715	-0.049348	-0.00140319	-0.0784063	0.0200183	-0.0345001	-0.0192979	-0.0803657	-0.159889	0.0173244	-0.0367561	0.190403	-1.43532	-0.0511236	-0.298107	-3.06001	-0.249463	0.0928527	0.00156578	-0.242608	-0.0399041	-0.0339585	0.00707486	-0.00402514	0.00784807	0.00205656	0.0101859
87.68	-0.0181335	-0.0107168	0.00357949	-0.0417473	0.00193366	-0.0632087	0.00413762	0.00163676	-0.0101253	-0.00867708	-0.0169664	-0.00892042	0.00513142	-0.0075964	0.00624632	-0.0540296	0.00820874	0.0129455	0.00134318	0.00652887	0.0029008	-0.00115709	-0.085448	-0.0224113	0.00541061	-0.0299165	0.0116315	-0.0167994	-0.00591618	-0.0410429	-0.0648848	0.0111071	-0.065952	0.111829	-0.753309	-0.0256105	-0.190196	-1.59442	-0.151778	0.104401	0.000433353	-0.10811	-0.0090676	-0.000653149	0.00229756	0.00605618	0.00304035	0.00474962	0.00468386
88.7	-0.00585311	-0.00220634	0.000827558	-0.00743299	0.00126835	-0.0241774	0.00110909	0.000476152	-0.002267	-0.00259006	-0.00439664	-0.00243155	0.00490104	0.000557835	0.00195133	-0.0394216	0.00355149	0.00511701	0.00046353	0.00582737	0.00121977	0.00313943	-0.0533288	-0.0073636	0.00293138	-0.0104711	0.00385001	-0.00702727	-0.00149673	-0.0200669	-0.0217656	0.00392104	-0.0500289	0.0298869	-0.383068	-0.0366427	-0.153028	-0.797497	-0.0859155	0.04692	6.38934e-05	-0.0455126	-0.000533318	0.00296465	0.000507718	0.00358848	0.000751395	0.00204312	0.00135745
89.73	-0.00141221	-0.000312871	0.000118283	0.00147628	0.000413734	-0.00804357	0.000200038	8.80332e-05	-0.000369367	-0.00060186	-0.00076624	-0.000484645	0.00207694	0.00104728	0.000425409	-0.0179147	0.0010142	0.00135759	9.80042e-05	0.00229887	0.000307325	0.00162967	-0.0211665	-0.00187884	0.000930606	-0.00310453	0.000886321	-0.00210413	-0.000298036	-0.00812145	-0.00541714	0.0009755	-0.0230956	-0.0209606	-0.185658	-0.037846	-0.123124	-0.393036	-0.0385779	-0.00565748	7.51724e-07	-0.0169711	0.000589712	0.00139878	6.6058e-05	0.0011971	0.000115364	0.00055743	0.00026717
90.75	-0.000266293	-1.87096e-05	6.6685e-06	0.00149637	9.71494e-05	-0.00214889	1.76713e-05	7.39652e-06	-3.12008e-05	-0.000103	-7.83027e-05	-5.73966e-05	0.000596294	0.000439946	6.13066e-05	-0.0056737	0.000205302	0.000249023	1.11546e-05	0.000618181	4.13236e-05	0.000496561	-0.00602202	-0.000369088	0.000202862	-0.00070177	0.000133593	-0.000499242	-4.91862e-05	-0.00242154	-0.000785233	0.000164109	-0.00727713	-0.0338095	-0.0831836	-0.024483	-0.0802851	-0.188972	-0.0123125	-0.0242878	-5.09585e-07	-0.00518471	0.000306365	0.000379716	2.93605e-06	0.000276943	7.13005e-06	0.00010218	2.94626e-05
91.78	-3.51723e-05	1.11843e-06	0	0.000559775	1.65992e-05	-0.000423499	1.53228e-08	0	1.65997e-06	-1.03629e-05	1.43205e-06	-1.46138e-06	0.000121332	0.000113938	4.21342e-06	-0.00135075	2.60376e-05	2.609e-05	1.09077e-07	0.000117616	8.60355e-07	0.000103193	-0.00127757	-4.74069e-05	2.9667e-05	-0.000109363	9.8592e-06	-8.86935e-05	-5.65577e-06	-0.000571357	3.33619e-05	1.4168e-05	-0.00171374	-0.0233115	-0.0348931	-0.00983305	-0.0379335	-0.0886701	-0.00277726	-0.0188106	0	-0.001205	8.58049e-05	6.62986e-05	0	4.08593e-05	0	1.02241e-05	8.58088e-07
92.8	-1.79534e-06	0	0	0.000137999	1.26831e-06	-6.33491e-05	-1.17552e-13	0	2.75947e-07	-2.25086e-07	2.21079e-06	0	1.57933e-05	1.89235e-05	-1.18672e-13	-0.000229675	1.23032e-06	6.37794e-07	0	1.33501e-05	0	1.28787e-05	-0.000183103	-2.48852e-06	2.37358e-06	-1.00153e-05	1.52875e-08	-8.77173e-06	-2.35824e-07	-0.000104367	5.02702e-05	7.523e-08	-0.000286575	-0.0100135	-0.0137311	-0.00249401	-0.0118	-0.0402441	-0.00040469	-0.00865492	0	-0.000210436	1.48295e-05	6.47954e-06	0	2.57189e-06	-5.37382e-14	2.28448e-07	0
93.83	8.37657e-08	0	0	2.18782e-05	0	-7.07253e-06	-1.17552e-13	0	0	0	2.68356e-07	0	8.79775e-07	1.51331e-06	0	-2.28378e-05	0	0	0	4.20667e-07	0	5.1393e-07	-1.28033e-05	0	1.97194e-08	2.57039e-07	0	-4.24822e-08	-1.89975e-08	-1.2373e-05	1.34348e-05	0	-2.72961e-05	-0.00301033	-0.00488751	-0.000425453	-0.00184713	-0.0174786	-1.60455e-05	-0.00277924	0	-2.85247e-05	1.27225e-06	1.72577e-07	0	0	-5.37382e-14	0	0
94.85	0	0	0	1.55049e-06	0	-4.84229e-07	-1.17552e-13	0	0	0	0	0	0	-9.40442e-11	0	-7.32852e-07	0	0	0	0	0	0	-1.62788e-08	0	-2.91082e-14	2.61053e-07	0	0	0	-4.95597e-07	1.77074e-06	0	-5.67277e-07	-0.000678847	-0.0014651	-2.80858e-05	0.00020541	-0.00706049	7.78467e-06	-0.000666011	0	-2.79939e-06	1.94374e-08	0	0	0	0	0	0
95.88	0	0	0	7.06667e-10	0	-2.32827e-08	-1.17552e-13	0	0	0	0	0	0	0	0	0	0	0	0	0	0	0	0	0	-2.91082e-14	2.69272e-08	0	0	0	-7.12032e-13	7.2115e-08	0	0	-0.000107866	-0.000335643	8.17374e-06	0.000218404	-0.00251244	1.46317e-06	-0.000115901	0	-1.56992e-07	0	0	0	0	0	0	0
96.9	0	0	0	0	0	0	-1.17552e-13	0	0	0	0	0	0	0	-1.18672e-13	0	0	0	0	0	0	0	0	0	-2.91082e-14	1.69589e-11	0	0	0	0	-4.03037e-14	0	0	-9.56222e-06	-5.72886e-05	2.11886e-06	7.28276e-05	-0.000729898	5.67297e-08	-1.27752e-05	0	0	0	0	0	0	-5.37382e-14	0	0
97.93	0	0	0	0	0	0	-1.17552e-13	0	0	0	0	0	0	0	-1.18672e-13	0	0	0	0	0	0	0	0	0	-2.91082e-14	0	0	0	0	0	-4.03037e-14	0	0	-1.68253e-07	-7.01086e-06	6.6604e-08	1.41509e-05	-0.00016197	0	-6.27636e-07	0	0	0	0	0	0	-5.37382e-14	0	0
98.96	0	0	0	0	0	0	-1.17552e-13	0	0	0	0	0	0	0	-1.18672e-13	0	0	0	0	0	0	0	0	0	-2.91082e-14	0	0	0	0	0	-4.03037e-14	0	0	0	-4.33386e-07	0	1.40025e-06	-2.9087e-05	0	-3.58255e-14	0	0	0	0	0	0	-5.37382e-14	0	0
99.98	0	0	0	0	0	0	-1.17552e-13	0	0	0	0	0	0	0	-1.18672e-13	0	0	0	0	0	0	0	0	0	-2.91082e-14	0	0	0	0	0	-4.03037e-14	0	0	-8.73247e-14	2.37707e-08	0	2.36133e-08	-4.10208e-06	0	-3.58255e-14	0	0	0	0	0	0	-5.37382e-14	0	0
101.01	0	0	0	0	0	0	-1.17552e-13	0	0	0	0	0	0	0	-1.18672e-13	0	0	0	0	0	0	0	0	0	-2.91082e-14	0	0	0	0	0	-4.03037e-14	0	0	0	4.45499e-10	0	0	-3.61955e-07	0	-3.58255e-14	0	0	0	0	0	0	0	0	0
102.03	0	0	0	0	0	0	-1.17552e-13	0	0	0	0	0	0	0	-1.18672e-13	0	0	0	0	0	0	0	0	0	0	0	0	0	0	0	0	0	0	0	0	0	0	-7.26712e-09	0	-3.58255e-14	0	0	0	0	0	0	0	0	0
103.06	0	0	0	0	0	0	0	0	0	0	0	0	0	0	0	0	0	0	0	0	0	0	0	0	0	0	0	0	0	0	0	0	0	0	0	0	0	0	0	0	0	0	0	0	0	0	0	0	0
[truncated: 15 more columns]

## Sheet: dG HPm3
(energies are in kJ mol-1)
Depth [Å]	2,4'-Dichloroacetophenone	2,4-Dinitrochlorobenzene	2,5-Diaminotoluene	2-Acetylaminofluorene	2-Amino-3-methyl-3H-imidazo[4,5-f]quinoline	2-Ethylhexyl acrylate	2-Nitro-1,4-phenylenediamine	4-Amino-3-nitrophenol	4-Bromophenyl isocyanate	4-Chlorobutyric acid	4-Methylvaleric acid	4-Nitro-1,2-phenylenediamine	6-Methyl coumarin	7-Ethoxycoumarin	Acetophenone	Aldosterone	Benzoic acid	Benzophenone	Benzyl bromide	Benzylideneacetone	Caffeine	Cinnamyl alcohol	Corticosterone	Cyclophosphamide monohydrate	Diethyl maleate	Diethylene glycol monobutyl ether	Dimethyl phthalate	Estradiol	Eugenol	Flufenamic acid	Geraniol	HC Red No. 3	Hydrocortisone	Hydrocortisone hemisuccinate (1d)	Hydrocortisone hexanoate (1j)	Hydrocortisone hydroxyhexanoate (1g)	Hydrocortisone methylpimelate (1i)	Hydrocortisone octanoate (1k)	Hydrocortisone propionate (1h)	Hydrocortisone succinamate (1a)	Hydroquinone	Ibuprofen	Isoeugenol	Lidocaine	Methyl methanesulfonate	Methylparaben	Naphthalene	Naphthol	Nitrobenzene
0.5	-7.66773	-11.3384	11.2059	-1.8001	16.1396	-23.5586	16.4435	20.2682	-15.8449	11.2104	4.43855	18.5999	-2.09265	-3.40938	-3.062	14.8376	7.11249	-10.77	-11.4095	-2.83155	13.2151	1.53747	5.89248	6.78597	-4.76499	-2.5121	-3.83339	-0.834657	-11.3713	-12.1192	-8.28723	22.6946	11.742	21.2436	-6.61148	13.1486	-0.614086	-13.2574	2.38338	27.152	22.8375	-8.62506	-12.5955	-11.4236	7.26951	9.62906	-14.4965	-0.368716	-7.97869
1.49	-7.67817	-11.3546	11.1986	-1.81051	16.1314	-23.5602	16.4335	20.2571	-15.861	11.2008	4.43496	18.5847	-2.09672	-3.41476	-3.06814	14.8293	7.10691	-10.7749	-11.4213	-2.83736	13.2051	1.53008	5.8837	6.77661	-4.76874	-2.51543	-3.83774	-0.837241	-11.3766	-12.1267	-8.29119	22.6886	11.7348	21.197	-6.61652	13.1164	-0.658459	-13.2619	2.37794	27.111	22.8272	-8.62927	-12.6007	-11.4255	7.25995	9.62151	-14.5033	-0.375838	-7.98589
2.48	-7.69564	-11.3801	11.1862	-1.82692	16.1167	-23.5636	16.4169	20.2391	-15.887	11.1853	4.42764	18.5619	-2.10521	-3.4245	-3.07939	14.8162	7.09595	-10.7852	-11.4412	-2.84795	13.188	1.51761	5.86961	6.76154	-4.77571	-2.52083	-3.84651	-0.841694	-11.3862	-12.1404	-8.29792	22.6776	11.7223	21.0918	-6.62814	13.0206	-0.761898	-13.2705	2.36744	27.0244	22.8113	-8.63706	-12.6102	-11.4295	7.24405	9.60935	-14.515	-0.388527	-7.99972
3.48	-7.71463	-11.4076	11.1734	-1.84417	16.0996	-23.5674	16.399	20.2198	-15.9157	11.1702	4.41891	18.5398	-2.1155	-3.43569	-3.09193	14.7927	7.08252	-10.7985	-11.4642	-2.85995	13.168	1.50404	5.841	6.7479	-4.78323	-2.52558	-3.85697	-0.848021	-11.3972	-12.1576	-8.30472	22.6645	11.6878	20.9346	-6.66825	12.8529	-0.909244	-13.3009	2.33268	26.8986	22.7954	-8.64558	-12.621	-11.4338	7.22855	9.59578	-14.5284	-0.403587	-8.01645
4.47	-7.73018	-11.4305	11.1632	-1.85752	16.0843	-23.5697	16.3845	20.2045	-15.9416	11.1607	4.41308	18.5225	-2.123	-3.44454	-3.1015	14.7185	7.07199	-10.8101	-11.486	-2.86874	13.1507	1.49403	5.75221	6.74047	-4.78771	-2.52694	-3.86464	-0.86856	-11.4067	-12.1749	-8.3085	22.6536	11.5912	20.7453	-6.76885	12.6341	-1.07496	-13.3879	2.24048	26.7512	22.7835	-8.65135	-12.6299	-11.4358	7.21938	9.58446	-14.5407	-0.416805	-8.03051
5.46	-7.73889	-11.4427	11.156	-1.86288	16.0428	-23.5697	16.3763	20.1967	-15.9603	11.1587	4.41341	18.5106	-2.12444	-3.44775	-3.10577	14.559	7.06912	-10.8151	-11.5025	-2.87072	13.142	1.49165	5.56916	6.73788	-4.78692	-2.52352	-3.86598	-0.9254	-11.413	-12.1896	-8.30744	22.6481	11.4241	20.5573	-6.92501	12.3917	-1.22632	-13.5338	2.09138	26.5855	22.7777	-8.6519	-12.6347	-11.4332	7.21829	9.57974	-14.5503	-0.423826	-8.03707
6.46	-7.7388	-11.443	11.1544	-1.86341	15.8669	-23.5652	16.3772	20.1983	-15.9692	11.1638	4.42172	18.4997	-2.11661	-3.44248	-3.1019	14.3445	7.07668	-10.8097	-11.51	-2.86353	13.144	1.49816	5.33027	6.7399	-4.77767	-2.51397	-3.85709	-1.02346	-11.4132	-12.1983	-8.30052	22.6363	11.2172	20.3795	-7.10678	12.1317	-1.35795	-13.7085	1.9127	26.3819	22.7795	-8.6457	-12.6326	-11.4228	7.22639	9.58221	-14.5537	-0.421381	-8.03264
7.45	-7.73034	-11.4381	11.1111	-1.89435	15.5601	-23.5521	16.3753	20.2001	-15.9675	11.1752	4.43787	18.4831	-2.09752	-3.4335	-3.08643	14.0897	7.09384	-10.7925	-11.5058	-2.85136	13.1165	1.50466	5.07897	6.74963	-4.75634	-2.50633	-3.83705	-1.14843	-11.404	-12.2013	-8.29075	22.5903	10.992	20.1512	-7.28347	11.7635	-1.5549	-13.8878	1.72507	26.0887	22.7826	-8.63304	-12.6214	-11.4003	7.24654	9.5795	-14.5454	-0.409821	-8.01776
8.44	-7.71895	-11.433	10.9225	-1.99883	15.1898	-23.5326	16.3462	20.1795	-15.9551	11.1837	4.45421	18.4555	-2.08226	-3.44396	-3.06873	13.7922	7.11108	-10.7717	-11.49	-2.86411	13.0108	1.47308	4.86093	6.66857	-4.73111	-2.56795	-3.81657	-1.28332	-11.3895	-12.2099	-8.32306	22.4959	10.7958	19.7898	-7.42207	11.1041	-1.90757	-14.0257	1.56597	25.6466	22.7665	-8.62411	-12.6057	-11.3946	7.27376	9.55015	-14.5257	-0.395844	-7.99847
9.44	-7.71379	-11.4272	10.6024	-2.16776	14.7257	-23.5258	16.287	20.1227	-15.9332	11.1631	4.44283	18.4128	-2.10777	-3.49844	-3.07832	13.4576	7.10063	-10.77	-11.4658	-2.94131	12.8463	1.35752	4.68603	6.27055	-4.72481	-2.81143	-3.81421	-1.42153	-11.3804	-12.2418	-8.49369	22.3566	10.5927	19.2108	-7.58785	10.0669	-2.45973	-14.1676	1.37858	25.0135	22.7115	-8.6422	-12.596	-11.5372	7.29121	9.48347	-14.5021	-0.397052	-7.9829
10.43	-7.72074	-11.4195	10.2458	-2.37005	14.1602	-23.5512	16.2029	20.0411	-15.9054	11.0908	4.3696	18.3547	-2.19164	-3.59714	-3.1332	13.0124	7.03332	-10.8047	-11.4397	-3.08069	12.6502	1.16481	4.42023	5.55282	-4.75487	-3.23248	-3.84345	-1.64665	-11.3857	-12.292	-8.82127	22.1701	10.2714	18.34	-7.89229	8.76303	-3.22596	-14.4351	1.05648	24.1441	22.6308	-8.70256	-12.5998	-11.9526	7.28455	9.39833	-14.4834	-0.434087	-7.97809
11.42	-7.74358	-11.4131	9.86694	-2.58243	13.5128	-23.6027	16.0792	19.9204	-15.8786	10.9847	4.23444	18.2782	-2.31921	-3.73049	-3.22552	12.3859	6.91915	-10.8745	-11.4212	-3.25891	12.4242	0.930701	3.94086	4.78687	-4.82623	-3.73706	-3.9134	-2.18198	-11.4118	-12.3702	-9.21298	21.9183	9.75927	17.172	-8.40754	7.40353	-4.12973	-14.91	0.538351	23.0078	22.5172	-8.78391	-12.6214	-12.5483	7.24703	9.28157	-14.4802	-0.499619	-7.98982
12.42	-7.78814	-11.4243	9.42849	-2.76807	12.7787	-23.6641	15.9128	19.6787	-15.8659	10.838	4.08043	18.131	-2.48007	-3.8829	-3.34964	11.5647	6.77605	-10.9808	-11.4223	-3.45691	12.2013	0.683244	3.22672	4.06838	-4.93948	-4.27713	-4.02754	-3.30701	-11.4658	-12.555	-9.59633	21.4858	8.98776	15.7719	-9.18636	6.16109	-5.10804	-15.6527	-0.223218	21.5411	22.277	-8.87459	-12.6688	-13.162	7.17055	9.02679	-14.5007	-0.593733	-8.022
13.41	-7.85824	-11.4881	8.93975	-3.01718	11.9359	-23.7086	15.6111	19.0221	-15.8799	10.5633	3.89807	17.8263	-2.65078	-4.06648	-3.48758	10.5013	6.53223	-11.1225	-11.4549	-3.65038	11.8835	0.427968	2.28502	3.53228	-5.08386	-4.75477	-4.19314	-5.05429	-11.5562	-13.0775	-9.89688	20.6011	7.92793	14.1532	-10.2008	5.01053	-6.28359	-16.6745	-1.22506	19.636	21.6262	-9.03762	-12.7516	-13.6733	7.0549	8.30228	-14.5438	-0.794061	-8.08328
14.4	-7.98129	-11.6356	8.35575	-3.45399	11.0528	-23.6921	14.9718	17.4613	-15.9225	9.90301	3.58695	17.2194	-2.85961	-4.35909	-3.64471	9.25147	5.98574	-11.3102	-11.5305	-3.90678	11.2999	0.0677802	1.18993	3.07074	-5.27352	-5.1033	-4.45707	-6.96894	-11.7343	-14.3311	-10.1121	19.0394	6.62048	12.269	-11.3772	3.70794	-7.87427	-17.8898	-2.39426	17.4089	20.1175	-9.53391	-12.9219	-13.9354	6.87729	6.5878	-14.6143	-1.32508	-8.20393
15.39	-8.2018	-11.8806	7.51681	-4.14413	9.91039	-23.6648	13.8269	14.9414	-15.9919	8.43294	2.72699	16.0592	-3.1958	-4.83121	-3.88869	7.88976	4.72138	-11.5725	-11.6614	-4.29015	10.4104	-0.565104	-0.0392415	2.4383	-5.57084	-5.45502	-4.86648	-8.6765	-12.0935	-16.4538	-10.4359	16.9811	5.0225	10.0068	-12.7533	2.03148	-9.83891	-19.2872	-3.76101	15.1069	17.6477	-10.8607	-13.2801	-14.0682	6.5461	3.88045	-14.7273	-2.58039	-8.4134
16.39	-8.55937	-12.2365	6.3652	-5.17591	8.20633	-23.7104	12.1962	12.1798	-16.0901	6.05979	0.895389	14.1159	-3.69961	-5.50043	-4.25115	6.34083	2.52505	-11.8961	-11.8477	-4.79894	9.25599	-1.69232	-1.54066	1.47745	-6.01542	-5.9645	-5.40918	-10.1106	-12.6896	-18.7876	-11.2089	14.7344	3.05732	7.19306	-14.4076	-0.0380281	-11.9146	-20.9215	-5.409	12.7529	14.8378	-13.1984	-13.8929	-14.3365	5.95484	1.08776	-14.8706	-4.76588	-8.70367
17.38	-9.07399	-12.6965	5.02332	-6.6006	5.9703	-23.8314	10.2731	9.67397	-16.199	3.43507	-1.66566	11.498	-4.37503	-6.35087	-4.71928	4.52544	-0.129854	-12.2308	-12.0641	-5.45533	7.927	-3.37193	-3.38913	0.0455103	-6.58686	-6.6893	-6.02603	-11.2304	-13.4265	-20.6768	-12.6046	12.4831	0.789331	3.85889	-16.2898	-2.36429	-13.9514	-22.7692	-7.28828	10.1408	11.9699	-15.8447	-14.6631	-14.8863	5.05522	-1.19453	-14.979	-7.28958	-9.02515
18.37	-9.69724	-13.1981	3.6417	-8.25229	3.69012	-23.9754	8.24579	7.30012	-16.2607	1.08444	-4.18211	8.65842	-5.20927	-7.31313	-5.26033	2.47693	-2.51715	-12.5084	-12.2516	-6.24535	6.53743	-5.25777	-5.44141	-1.83659	-7.2192	-7.65168	-6.62654	-11.9981	-14.1144	-21.9693	-14.2988	10.2671	-1.6744	0.45288	-18.2938	-4.75148	-15.8719	-24.7418	-9.27036	7.15041	8.53916	-18.07	-15.392	-15.6881	3.88544	-3.00287	-14.9661	-9.40068	-9.30312
19.37	-10.3279	-13.6394	2.29937	-9.86043	1.83878	-24.0006	6.26326	4.83108	-16.1985	-0.917843	-6.29089	6.08671	-6.11228	-8.27417	-5.80071	0.358406	-4.43001	-12.6462	-12.3274	-7.06539	5.17652	-6.96296	-7.41466	-3.79063	-7.81105	-8.7822	-7.10817	-12.6316	-14.5625	-22.6369	-15.7987	8.02467	-4.15295	-2.65472	-20.3949	-7.10261	-17.5497	-26.8308	-11.3072	3.77835	4.84997	-19.6551	-15.8727	-16.4676	2.56234	-4.48387	-14.7298	-10.8716	-9.45191
20.36	-10.8364	-13.9352	0.911686	-11.3	0.535181	-23.7406	4.34388	2.26667	-15.9317	-2.55935	-7.8383	4.0474	-6.95092	-9.21579	-6.20327	-1.73103	-5.8269	-12.5656	-12.1888	-7.79888	3.75847	-8.26619	-9.04199	-5.45105	-8.24088	-9.82412	-7.4133	-13.3809	-14.6219	-22.6125	-16.8417	5.69131	-6.31502	-5.42844	-22.4863	-9.47668	-18.7975	-28.9263	-13.3235	0.113959	1.77791	-20.5572	-15.9314	-16.9176	1.28836	-5.65999	-14.1595	-11.6466	-9.40503
21.35	-11.1449	-14.0008	-0.437042	-12.5729	-0.514599	-23.2015	2.37062	-0.237714	-15.3442	-3.768	-8.77516	2.31982	-7.80857	-10.3197	-6.45963	-3.62071	-6.68173	-12.3198	-11.7266	-8.52716	2.2882	-9.10557	-10.2103	-6.87473	-8.52996	-10.6383	-7.60839	-13.9259	-14.2564	-21.8772	-17.4228	3.19467	-8.04673	-7.7776	-24.1052	-11.6704	-19.4715	-30.4957	-14.9656	-3.43814	-0.351951	-20.8134	-15.5266	-17.073	0.196292	-6.46394	-13.2158	-11.6646	-9.18468
22.35	-11.3296	-13.6754	-1.51588	-13.4596	-1.50853	-22.5484	0.22967	-2.47268	-14.316	-4.52449	-9.20189	0.382969	-8.89636	-11.592	-6.73611	-4.9564	-7.07269	-12.0562	-10.907	-9.35589	0.994812	-9.4882	-10.793	-8.34433	-8.79807	-11.1821	-7.79053	-13.8896	-13.5542	-20.5404	-17.6513	0.50097	-9.27893	-9.434	-24.6674	-12.9783	-19.3615	-30.8947	-15.7252	-6.39231	-1.66248	-20.5381	-14.7489	-17.253	-0.819016	-6.82006	-11.9438	-10.9774	-8.92953
23.34	-11.3835	-12.8144	-2.12308	-13.5724	-2.3502	-21.7397	-1.95937	-4.07673	-12.8202	-4.83868	-9.27444	-2.01185	-10.0503	-12.5873	-7.03745	-5.69944	-7.10481	-11.7123	-9.81467	-10.0026	-0.150411	-9.37626	-10.6068	-9.60578	-8.87586	-11.2679	-7.89058	-13.2222	-12.5864	-18.7903	-17.4528	-2.125	-9.7115	-10.2259	-23.8154	-13.0601	-18.3174	-29.8013	-15.2675	-8.37311	-2.41857	-19.7886	-13.682	-17.4054	-1.7822	-6.66285	-10.4008	-9.7977	-8.70574
24.33	-11.035	-11.4093	-2.23976	-12.7605	-3.19984	-20.4811	-3.63524	-4.77362	-10.9265	-4.71141	-9.0486	-3.97956	-10.8269	-12.8497	-7.08449	-6.19703	-6.78656	-11.0676	-8.515	-10.1197	-1.15797	-8.76906	-9.71619	-10.0594	-8.5426	-10.8869	-7.70023	-12.0294	-11.3852	-16.7582	-16.6688	-4.19546	-9.29209	-10.1086	-21.6746	-12.1789	-16.4503	-27.44	-13.7109	-9.13955	-2.74158	-18.6805	-12.3816	-16.9833	-2.48652	-6.05011	-8.72013	-8.3813	-8.36958
25.33	-10.0154	-9.58019	-2.24938	-11.1105	-4.14038	-18.7495	-4.38688	-4.64739	-8.80137	-4.24373	-8.56614	-4.776	-10.928	-12.1451	-6.74229	-6.4748	-6.24605	-10.0773	-7.05746	-9.589	-1.76826	-7.74835	-8.41052	-9.49407	-7.87354	-10.1618	-7.15072	-10.4649	-10.0066	-14.5581	-15.2964	-5.28343	-8.30475	-9.22061	-18.8782	-10.7488	-14.052	-24.5328	-11.5815	-8.75716	-2.71621	-17.2769	-10.9299	-15.8191	-2.83393	-5.21216	-7.14483	-6.9835	-7.70104
26.32	-8.31302	-7.51564	-2.29658	-9.02262	-4.649	-16.5782	-4.21648	-4.06346	-6.69276	-3.50899	-7.76141	-4.41186	-10.1969	-10.5815	-5.96366	-6.26893	-5.53156	-8.71417	-5.55869	-8.42707	-1.89889	-6.48035	-6.93096	-8.07263	-7.00766	-9.14812	-6.36474	-8.65688	-8.47729	-12.2509	-13.414	-5.24309	-7.03786	-7.91998	-16.0889	-9.1462	-11.5915	-21.7356	-9.42773	-7.6173	-2.35451	-15.5274	-9.33889	-14.0438	-2.7536	-4.36409	-5.76693	-5.71723	-6.56351
27.31	-6.24139	-5.41511	-2.20034	-7.02622	-4.29003	-13.9875	-3.38671	-3.23172	-4.81164	-2.63897	-6.59317	-3.2639	-8.69259	-8.55801	-4.81015	-5.38185	-4.64704	-7.05026	-4.14441	-6.8232	-1.71918	-5.15817	-5.40371	-6.24225	-5.96454	-7.86409	-5.429	-6.73325	-6.82499	-9.871	-11.1676	-4.32497	-5.61042	-6.49249	-13.589	-7.66973	-9.49488	-19.2557	-7.50724	-6.22556	-1.76639	-13.4578	-7.61103	-11.7518	-2.2975	-3.5723	-4.50351	-4.57833	-5.03953
28.31	-4.25121	-3.5553	-1.83866	-5.34526	-3.22703	-11.097	-2.2754	-2.22844	-3.27648	-1.80758	-5.18258	-1.89195	-6.70309	-6.45715	-3.48701	-3.94227	-3.63996	-5.30613	-2.89877	-5.08506	-1.36118	-3.92546	-3.87112	-4.45153	-4.75671	-6.37281	-4.32442	-4.88134	-5.13002	-7.49725	-8.77623	-3.04788	-4.04976	-4.99047	-11.4383	-6.30877	-7.76601	-17.12	-5.79861	-4.94998	-1.18597	-11.1687	-5.84623	-9.11985	-1.66866	-2.83442	-3.29969	-3.53882	-3.41755
29.3	-2.6859	-2.18257	-1.32466	-3.97809	-2.09677	-8.17184	-1.28585	-1.31097	-2.11665	-1.14504	-3.72486	-0.834067	-4.63409	-4.50053	-2.26621	-2.43234	-2.59008	-3.68825	-1.87887	-3.48795	-0.946159	-2.83979	-2.43793	-2.93776	-3.48133	-4.81231	-3.10168	-3.29837	-3.54956	-5.2915	-6.48768	-1.8705	-2.54971	-3.51148	-9.73149	-4.96532	-6.28679	-15.3786	-4.31042	-3.80671	-0.761681	-8.77361	-4.20166	-6.47482	-1.08106	-2.11929	-2.21833	-2.56308	-2.06499
30.29	-1.62936	-1.3167	-0.800956	-2.88631	-1.27566	-5.5392	-0.641387	-0.691812	-1.29499	-0.680897	-2.42267	-0.261231	-2.85626	-2.84829	-1.32449	-1.2957	-1.63058	-2.34074	-1.11182	-2.19428	-0.619092	-1.91136	-1.29164	-1.80051	-2.27753	-3.33841	-1.95558	-2.07177	-2.23428	-3.44552	-4.4939	-1.02125	-1.36977	-2.22587	-8.39535	-3.68532	-4.98433	-13.8942	-3.10188	-2.7489	-0.461269	-6.41707	-2.78891	-4.1661	-0.616172	-1.427	-1.33465	-1.67623	-1.15633
31.29	-0.970691	-0.820819	-0.37446	-2.00452	-0.699051	-3.44358	-0.282867	-0.336312	-0.756789	-0.385569	-1.43047	-0.0480677	-1.56976	-1.62622	-0.681331	-0.633109	-0.894117	-1.33256	-0.588622	-1.26488	-0.386298	-1.17339	-0.550143	-1.0309	-1.2958	-2.09196	-1.05856	-1.20221	-1.25504	-2.0666	-2.89363	-0.50944	-0.610587	-1.2175	-7.22689	-2.53298	-3.77857	-12.3884	-2.18154	-1.81735	-0.24039	-4.30801	-1.67147	-2.42156	-0.288905	-0.854222	-0.679138	-0.959463	-0.59588
32.28	-0.555959	-0.523788	-0.115168	-1.2843	-0.321746	-1.9621	-0.101891	-0.150643	-0.433838	-0.21248	-0.774815	-0.0284108	-0.762309	-0.845305	-0.282736	-0.30283	-0.412654	-0.642984	-0.265761	-0.656986	-0.206865	-0.648422	-0.190956	-0.559539	-0.622077	-1.17318	-0.460399	-0.638785	-0.616943	-1.14916	-1.71964	-0.218684	-0.219466	-0.509128	-6.03994	-1.55034	-2.66502	-10.6441	-1.5048	-1.02222	-0.0974669	-2.62111	-0.887062	-1.25672	-0.093538	-0.446197	-0.269137	-0.458701	-0.251522
33.27	-0.29979	-0.307095	-0.00398621	-0.737608	-0.11318	-1.02975	-0.0152349	-0.0527913	-0.239168	-0.117181	-0.388549	-0.0449831	-0.311732	-0.396782	-0.0765302	-0.147137	-0.145007	-0.233628	-0.0941094	-0.289861	-0.0866861	-0.313812	-0.0864969	-0.299658	-0.238708	-0.592456	-0.134468	-0.309895	-0.263217	-0.601804	-0.945449	-0.0601115	-0.0787247	-0.0941348	-4.69259	-0.805888	-1.73068	-8.54743	-0.99538	-0.419056	-0.0263652	-1.44668	-0.411381	-0.562464	-0.005679	-0.187591	-0.0688698	-0.171443	-0.0688086
34.27	-0.151043	-0.149572	0.020312	-0.374041	-0.0238468	-0.506449	0.0140193	-0.00895378	-0.118368	-0.0634681	-0.181467	-0.040623	-0.0971198	-0.161199	-0.000225527	-0.0856813	-0.0283024	-0.0456092	-0.0221859	-0.0958088	-0.0223665	-0.125271	-0.0926982	-0.15875	-0.0646151	-0.274969	-0.00413447	-0.139798	-0.0992505	-0.301884	-0.483712	0.00807827	-0.0602154	0.0823894	-3.235	-0.343486	-1.05445	-6.18617	-0.607184	-0.0679906	-0.00293236	-0.743022	-0.165157	-0.207417	0.0146494	-0.0551623	-0.00134378	-0.0436882	-3.48129e-05
35.26	-0.0700087	-0.0569062	0.0128258	-0.161646	0.000244499	-0.237367	0.0131461	0.0024689	-0.0490222	-0.031318	-0.0782426	-0.0250388	-0.017481	-0.0541484	0.0123095	-0.0693641	0.00618655	0.0105889	-0.00150239	-0.0159617	0.00176795	-0.0369584	-0.106786	-0.0790626	-0.00726384	-0.12062	0.0221826	-0.0607328	-0.0352915	-0.149592	-0.22844	0.0215908	-0.0724033	0.107615	-1.94889	-0.121814	-0.627613	-3.94148	-0.344372	0.0685653	0.000485985	-0.364828	-0.0577726	-0.0593187	0.00913818	-0.0050348	0.00754261	-0.00254661	0.0111437
36.25	-0.0289383	-0.0158695	0.00403534	-0.0559339	0.00217233	-0.105592	0.00548044	0.00192875	-0.0157442	-0.0128234	-0.0299107	-0.0108415	0.00253364	-0.0144488	0.00694678	-0.058299	0.00867167	0.0135259	0.00109216	0.00551236	0.00424849	-0.00479007	-0.090523	-0.0345207	0.00332413	-0.0506174	0.0138547	-0.0257516	-0.0124438	-0.0732599	-0.0977499	0.0137825	-0.0707456	0.0650797	-1.06583	-0.0503053	-0.379244	-2.24554	-0.190507	0.0771398	0.000155158	-0.172522	-0.0175244	-0.011006	0.00266553	0.00611358	0.00314099	0.00414899	0.00577122
37.25	-0.010049	-0.00304637	0.000745426	-0.0132715	0.00114873	-0.0434179	0.00124855	0.000483934	-0.00354959	-0.00398822	-0.00938769	-0.00294831	0.00395427	-0.00251518	0.0021881	-0.039572	0.00423143	0.00597653	0.000403972	0.00609842	0.00146521	0.00242619	-0.0557426	-0.0120116	0.00235619	-0.0196839	0.00455515	-0.0101487	-0.00396722	-0.0334752	-0.0368471	0.00504665	-0.0499339	0.0112824	-0.558025	-0.0394808	-0.23687	-1.20275	-0.101013	0.034658	2.97819e-05	-0.0772952	-0.00405095	-7.66879e-05	0.000458478	0.00439993	0.000635223	0.00221973	0.00149541
38.24	-0.00265809	-0.00043802	0.000102877	-0.000355037	0.000436852	-0.0159282	0.000176531	7.1584e-05	-0.000540073	-0.000886888	-0.00221968	-0.00050422	0.00198673	0.00018134	0.000432651	-0.0200777	0.00119469	0.00150738	6.1654e-05	0.00279395	0.00021148	0.00183647	-0.0248956	-0.00302263	0.000797757	-0.00667905	0.000919355	-0.00330524	-0.000989563	-0.0132806	-0.0116157	0.00111757	-0.0254155	-0.0237565	-0.28325	-0.0352447	-0.150179	-0.626343	-0.047083	-0.00520393	8.25472e-06	-0.0314883	-0.000410086	0.000701807	6.16968e-05	0.00149803	9.3003e-05	0.000567909	0.000247634
39.23	-0.000500896	-7.03412e-05	1.94216e-05	0.00145141	9.41186e-05	-0.00493259	2.69389e-05	1.0093e-05	-7.40452e-05	-0.000140683	-0.000378491	-8.65604e-05	0.000602372	0.000284568	6.81969e-05	-0.00723161	0.000217183	0.000252406	1.14082e-05	0.000754572	2.73465e-05	0.000578642	-0.00773582	-0.000539277	0.00017535	-0.00185511	0.00013705	-0.0007794	-0.000182347	-0.00426673	-0.00280617	0.000169781	-0.00913799	-0.0322577	-0.136782	-0.0240304	-0.0884657	-0.318293	-0.017566	-0.0213291	5.4203e-06	-0.0109623	9.76938e-05	0.000227819	1.25956e-05	0.000297468	1.55498e-05	9.68391e-05	3.42866e-05
40.22	-7.35091e-05	-1.66022e-05	8.90201e-06	0.000679173	1.84069e-05	-0.00121128	7.74744e-06	3.8516e-06	-1.32736e-05	-2.17784e-05	-4.89835e-05	-1.23827e-05	0.000122203	7.8091e-05	1.41513e-05	-0.00177278	3.47395e-05	4.19627e-05	2.29112e-06	0.000135389	1.69284e-06	0.00010714	-0.00163052	-7.58019e-05	3.30933e-05	-0.000394217	2.63534e-05	-0.000126729	-2.4393e-05	-0.00103503	-0.000461872	2.86088e-05	-0.00223871	-0.0237192	-0.0619128	-0.0115201	-0.0432685	-0.157537	-0.0047326	-0.0187032	1.28565e-06	-0.00305183	4.38011e-05	4.62941e-05	6.17653e-06	4.35872e-05	8.14636e-06	1.51979e-05	9.41112e-06
41.22	-1.01559e-05	-4.26978e-06	1.33992e-06	0.000156255	2.79502e-06	-0.000234822	3.00768e-06	1.40648e-06	-4.61401e-06	-4.22803e-06	-6.26254e-06	-6.75312e-06	2.09118e-05	1.49408e-05	3.99537e-06	-0.000318405	6.81733e-06	1.00932e-05	1.58732e-06	2.18666e-05	4.98432e-06	1.66018e-05	-0.000274434	-1.25095e-05	7.71888e-06	-6.26735e-05	8.37844e-06	-2.02948e-05	-2.47889e-06	-0.000182234	-5.07127e-05	7.85521e-06	-0.000398579	-0.0119547	-0.0262268	-0.00359144	-0.0157728	-0.0754779	-0.000850227	-0.0101659	-6.36691e-08	-0.000659243	9.36167e-06	1.08507e-05	5.75321e-07	7.14141e-06	1.32531e-06	4.57872e-06	3.46399e-06
42.21	-2.3708e-06	1.28006e-07	0	2.37529e-05	6.52952e-07	-3.67137e-05	2.59574e-08	3.69786e-11	-2.76893e-07	-1.31438e-06	-6.63914e-07	-4.23425e-07	4.58847e-06	2.76497e-06	8.17418e-07	-5.65273e-05	2.53154e-06	3.41807e-06	4.81791e-08	4.57641e-06	2.48043e-07	3.41863e-06	-5.19113e-05	-3.90652e-06	1.9874e-06	-7.73742e-06	1.74829e-06	-3.30374e-06	-5.14386e-07	-2.76877e-05	-4.37001e-06	2.3881e-06	-7.34153e-05	-0.00422773	-0.0102546	-0.000608471	-0.00342846	-0.034586	-0.000121646	-0.00379794	0	-0.000111572	1.93133e-06	3.64928e-06	0	2.98889e-06	0	1.38451e-06	2.10265e-07
43.2	-4.6563e-07	1.31677e-10	0	3.94729e-06	2.88836e-07	-4.94052e-06	0	0	7.3367e-08	-7.51742e-08	3.38646e-08	0	1.43665e-06	1.10669e-06	3.35563e-09	-1.23465e-05	2.89764e-07	2.10559e-07	0	1.62487e-06	0	1.39722e-06	-1.30339e-05	-5.39092e-07	4.22046e-07	-8.76119e-07	1.99058e-08	-1.27886e-06	-5.21677e-10	-4.42092e-06	-1.44444e-07	5.35403e-08	-1.54365e-05	-0.00102497	-0.00352398	-3.77262e-05	4.04982e-05	-0.0148404	-2.10975e-05	-0.000997987	0	-1.54526e-05	9.23256e-07	9.68935e-07	0	5.73034e-07	0	7.89516e-08	0
44.2	1.76411e-08	0	0	1.42527e-06	6.07309e-11	-6.65832e-07	0	0	0	0	6.67794e-08	0	2.46344e-07	3.52771e-07	0	-3.32948e-06	0	0	0	1.53728e-07	0	1.61507e-07	-2.85375e-06	-1.35149e-09	1.48108e-08	-6.55646e-08	0	-8.9515e-08	1.36913e-09	-1.22424e-06	4.08452e-07	0	-4.31447e-06	-0.000185608	-0.000997057	-4.90561e-06	0.000303112	-0.00576443	-5.17921e-06	-0.000196158	0	-2.10956e-06	2.47266e-07	6.18229e-08	0	2.51242e-10	0	0	0
45.19	0	0	0	3.96663e-07	0	-2.64057e-08	0	0	0	0	3.79571e-11	0	-3.68197e-11	1.77857e-09	0	-2.60113e-07	0	0	-6.26946e-14	0	0	0	-4.58955e-08	0	0	1.08247e-08	7.61292e-14	1.29467e-10	0	-1.77144e-07	2.41593e-07	0	-3.11279e-07	-3.41412e-05	-0.00021869	-2.52837e-06	9.79437e-05	-0.00191549	-6.98932e-07	-3.45603e-05	0	-1.73837e-07	1.17728e-08	0	0	0	0	0	0
46.18	0	0	0	2.08581e-09	0	-4.07319e-09	0	0	0	0	0	0	0	0	0	0	0	0	0	0	0	0	0	0	0	8.08213e-09	0	0	0	-1.94618e-10	3.12425e-08	0	0	-7.34057e-06	-3.61734e-05	-1.26907e-06	1.56264e-05	-0.000515404	2.07271e-07	-7.65307e-06	0	-1.84776e-08	0	0	0	0	0	0	0
47.18	0	0	0	0	0	-7.1651e-14	0	0	0	0	0	0	0	0	0	0	0	0	-6.26946e-14	0	0	0	0	0	0	9.30926e-11	0	0	0	0	0	0	0	-1.91473e-06	-4.96644e-06	1.56148e-07	2.04375e-06	-0.000110002	2.39342e-08	-1.68034e-06	0	5.94018e-10	0	0	0	0	0	0	0
48.17	0	0	0	0	0	-7.1651e-14	0	0	0	0	0	0	0	0	0	0	0	0	0	0	0	0	0	0	0	0	7.61292e-14	0	0	0	0	0	0	-1.41551e-07	-6.71386e-07	4.97879e-08	6.63389e-07	-1.84125e-05	3.47283e-12	-2.46229e-07	0	0	0	0	0	0	0	0	0
49.16	0	0	0	0	0	-7.1651e-14	0	0	0	0	0	0	0	0	0	0	0	0	0	0	0	0	0	0	0	0	0	0	0	0	0	0	0	0	-8.98966e-08	2.48127e-10	2.84529e-07	-2.6296e-06	0	-2.03954e-09	0	0	0	0	0	0	0	0	0
50.16	0	0	0	0	0	-7.1651e-14	0	0	0	0	0	0	0	0	0	0	0	0	0	0	0	0	0	0	0	0	0	0	0	0	0	0	0	0	-5.23546e-09	0	2.74613e-08	-3.82431e-07	0	0	0	0	0	0	0	0	0	0	0
51.15	0	0	0	0	0	-7.1651e-14	0	0	0	0	0	0	0	0	0	0	0	0	0	0	0	0	0	0	0	0	0	0	0	0	0	0	0	0	2.42827e-09	0	0	-4.66359e-08	0	0	0	0	0	0	0	0	0	0	0
52.14	0	0	0	0	0	0	0	0	0	0	0	0	0	0	0	0	0	0	0	0	0	0	0	0	0	0	0	0	0	0	0	0	0	0	0	0	0	0	0	0	0	0	0	0	0	0	0	0	0
[truncated: 15 more columns]

## Sheet: dG LPP
(energies are in kJ mol-1)
Depth [Å]	2,4'-Dichloroacetophenone	2,4-Dinitrochlorobenzene	2,5-Diaminotoluene	2-Acetylaminofluorene	2-Amino-3-methyl-3H-imidazo[4,5-f]quinoline	2-Ethylhexyl acrylate	2-Nitro-1,4-phenylenediamine	4-Amino-3-nitrophenol	4-Bromophenyl isocyanate	4-Chlorobutyric acid	4-Methylvaleric acid	4-Nitro-1,2-phenylenediamine	6-Methyl coumarin	7-Ethoxycoumarin	Acetophenone	Aldosterone	Benzoic acid	Benzophenone	Benzyl bromide	Benzylideneacetone	Caffeine	Cinnamyl alcohol	Corticosterone	Cyclophosphamide monohydrate	Diethyl maleate	Diethylene glycol monobutyl ether	Dimethyl phthalate	Estradiol	Eugenol	Flufenamic acid	Geraniol	HC Red No. 3	Hydrocortisone	Hydrocortisone hemisuccinate (1d)	Hydrocortisone hexanoate (1j)	Hydrocortisone hydroxyhexanoate (1g)	Hydrocortisone methylpimelate (1i)	Hydrocortisone octanoate (1k)	Hydrocortisone propionate (1h)	Hydrocortisone succinamate (1a)	Hydroquinone	Ibuprofen	Isoeugenol	Lidocaine	Methyl methanesulfonate	Methylparaben	Naphthalene	Naphthol	Nitrobenzene
0.5	-8.06643	-11.8822	10.8189	-2.31408	15.6515	-23.7203	15.9207	19.7231	-16.2036	10.7733	4.14863	17.9241	-2.33887	-3.74842	-3.30264	13.89	6.82487	-11.0006	-11.7157	-3.11997	12.7095	1.18859	4.9777	6.22217	-5.03097	-2.77773	-4.1265	-1.32782	-11.6442	-12.5196	-8.54869	22.1121	10.8547	19.8069	-7.44293	11.7509	-1.73232	-14.032	1.54256	25.9589	22.3714	-8.9341	-12.8544	-11.6158	6.88694	9.21225	-14.7043	-0.678881	-8.25257
1.5	-8.06592	-11.8509	10.7934	-2.31001	15.6236	-23.7454	15.8971	19.7117	-16.1756	10.7703	4.13056	17.9228	-2.37838	-3.77493	-3.32734	13.9067	6.80425	-11.0312	-11.71	-3.14357	12.7029	1.18322	5.00996	6.20159	-5.07319	-2.80478	-4.16681	-1.33783	-11.6596	-12.5236	-8.56091	22.0812	10.8666	19.545	-7.43125	11.2882	-1.99588	-14.0077	1.54545	25.7041	22.362	-8.95514	-12.873	-11.6641	6.86016	9.20473	-14.7144	-0.689666	-8.26822
2.51	-8.0616	-11.8082	10.7633	-2.3076	15.5867	-23.7785	15.8697	19.6949	-16.1328	10.7677	4.10427	17.9293	-2.43058	-3.81108	-3.35838	13.8955	6.77496	-11.0717	-11.6993	-3.17503	12.6925	1.17417	5.014	6.18194	-5.13087	-2.84299	-4.22246	-1.39493	-11.6768	-12.5319	-8.57909	22.0362	10.8337	18.9146	-7.46394	10.2095	-2.59717	-14.0141	1.49847	25.161	22.3458	-8.98362	-12.8945	-11.7364	6.8295	9.18816	-14.7224	-0.706712	-8.28481
3.51	-8.0523	-11.7606	10.7285	-2.30534	15.5338	-23.8106	15.8514	19.6788	-16.0874	10.7564	4.07572	17.9391	-2.47599	-3.83983	-3.38681	13.7792	6.74393	-11.1056	-11.684	-3.20171	12.6931	1.16642	4.88894	6.1621	-5.18786	-2.88111	-4.27236	-1.60815	-11.6923	-12.5469	-8.59527	21.9865	10.6616	18.0016	-7.6482	8.6289	-3.42658	-14.1545	1.30825	24.3507	22.3216	-9.0102	-12.9129	-11.8083	6.79742	9.16563	-14.73	-0.72474	-8.29076
4.51	-8.04204	-11.718	10.6917	-2.31014	15.4173	-23.8249	15.8391	19.6207	-16.0487	10.7348	4.04691	17.9382	-2.5017	-3.85558	-3.4039	13.4344	6.71566	-11.1208	-11.6659	-3.21845	12.6989	1.15869	4.4999	6.13552	-5.22768	-2.90705	-4.30442	-2.20163	-11.7043	-12.6119	-8.60238	21.8857	10.1968	16.9655	-8.16795	7.20663	-4.23482	-14.6203	0.809061	23.3	22.2513	-9.02245	-12.9242	-11.8539	6.77126	9.08516	-14.7353	-0.739549	-8.28701
5.51	-8.03614	-11.7112	10.649	-2.35368	15.1701	-23.7961	15.8057	19.3737	-16.0301	10.6556	4.02754	17.8879	-2.50017	-3.86153	-3.39989	12.6808	6.66316	-11.1195	-11.647	-3.22801	12.6667	1.13578	3.69657	6.10305	-5.23133	-2.91055	-4.31105	-3.35377	-11.7085	-12.8482	-8.59543	21.5792	9.31042	15.7448	-9.07623	6.13018	-5.11485	-15.5375	-0.0835263	21.923	21.9902	-9.04321	-12.9232	-11.8546	6.76785	8.76545	-14.7248	-0.786078	-8.27615
6.52	-8.04835	-11.7694	10.5236	-2.50446	14.688	-23.7098	15.6497	18.5919	-16.0413	10.3711	3.93702	17.6966	-2.49141	-3.89929	-3.38549	11.6109	6.44491	-11.1222	-11.6393	-3.26143	12.5027	1.04308	2.64157	6.01654	-5.20896	-2.9231	-4.31994	-4.93281	-11.7287	-13.5278	-8.60179	20.8473	8.24444	14.3389	-10.0918	5.11395	-6.14006	-16.5986	-1.09882	20.1269	21.2011	-9.20812	-12.9336	-11.827	6.78349	7.80032	-14.6997	-1.00027	-8.2723
7.52	-8.10733	-11.8984	10.1444	-2.84684	13.8022	-23.6005	15.1858	16.9901	-16.0841	9.54339	3.54326	17.1735	-2.55692	-4.05741	-3.4199	10.5275	5.76525	-11.1779	-11.6626	-3.39471	12.1076	0.752384	1.62118	5.69333	-5.2326	-3.06155	-4.41039	-6.66592	-11.8501	-14.895	-8.73982	19.5702	7.09769	12.7821	-11.1602	4.07765	-7.17565	-17.6698	-2.15426	18.1966	19.6193	-9.87444	-13.0496	-11.8676	6.74555	5.98386	-14.699	-1.6731	-8.31398
8.52	-8.25919	-12.1099	9.36122	-3.53656	12.5358	-23.5364	14.2523	14.8806	-16.1572	7.94528	2.42913	16.1474	-2.79861	-4.44903	-3.5785	9.29954	4.287	-11.349	-11.7445	-3.71611	11.3696	0.0573271	0.496979	4.87887	-5.39399	-3.47965	-4.66873	-8.39267	-12.159	-16.6734	-9.25591	17.7612	5.6586	10.8987	-12.3985	2.8571	-8.31721	-18.9279	-3.40037	16.1809	17.5279	-11.3856	-13.3644	-12.1557	6.54893	3.83981	-14.7507	-3.08153	-8.43734
9.53	-8.56794	-12.3974	8.12839	-4.67217	10.9224	-23.5879	12.7944	12.6052	-16.2401	5.90921	0.57982	14.575	-3.32278	-5.1763	-3.92861	7.8592	2.25769	-11.68	-11.9027	-4.30965	10.2632	-1.206	-0.752339	3.31796	-5.76834	-4.30549	-5.15561	-9.82113	-12.6816	-18.5181	-10.4192	15.584	4.00805	8.65939	-13.6803	1.2466	-9.69367	-20.2601	-4.7036	13.943	15.1627	-13.4372	-13.897	-12.8784	6.09048	1.71042	-14.8545	-4.97904	-8.67482
10.53	-9.0499	-12.735	6.52538	-6.06257	8.68731	-23.8223	10.8834	10.1203	-16.3098	3.74073	-1.55929	12.257	-4.18262	-6.146	-4.4983	6.47471	0.0780395	-12.1403	-12.1153	-5.16343	8.93974	-2.9435	-1.91479	1.0419	-6.38902	-5.50374	-5.82532	-10.7602	-13.3863	-20.4166	-12.1647	13.3175	2.2526	6.25389	-15.0003	-0.73541	-11.2156	-21.5742	-6.04577	11.39	12.3076	-15.5834	-14.6218	-14.1509	5.28244	-0.486003	-15.0016	-6.96698	-9.01081
11.53	-9.64598	-13.1218	4.7206	-7.64883	6.13143	-24.121	8.79728	7.57091	-16.3611	1.45379	-3.76049	9.42186	-5.15202	-7.12615	-5.15626	5.03721	-2.16075	-12.5744	-12.3233	-6.04194	7.56251	-4.84136	-3.14385	-1.227	-7.13886	-6.84284	-6.49879	-11.3996	-14.1534	-22.0448	-14.0049	11.0759	0.414251	3.67799	-16.4695	-2.98915	-12.7715	-22.995	-7.53857	8.46034	8.86143	-17.7072	-15.432	-15.6104	4.12406	-2.55547	-15.0951	-9.00794	-9.31566
12.53	-10.3074	-13.5189	2.90463	-9.4514	3.76446	-24.1448	6.76446	5.14577	-16.3317	-0.628814	-5.94083	6.82655	-6.00146	-8.05053	-5.69568	3.25803	-4.26836	-12.8174	-12.4537	-6.8432	6.06958	-6.62577	-4.55659	-3.19808	-7.79506	-8.22242	-7.05225	-12.1949	-14.7096	-22.8726	-15.5731	8.77207	-1.53244	0.964062	-18.1003	-5.40066	-14.4086	-24.592	-9.18859	5.30496	5.20388	-19.5277	-16.0374	-16.5319	2.80856	-4.23161	-14.9511	-10.836	-9.49994
13.54	-10.9053	-13.8591	1.1584	-11.0703	1.32805	-23.9239	4.67681	2.65636	-16.1328	-2.18363	-7.66531	4.48776	-6.8074	-8.88252	-6.13381	1.19113	-5.74652	-12.9596	-12.421	-7.63488	4.4606	-8.05335	-6.08467	-5.12288	-8.36437	-9.53308	-7.54945	-13.345	-14.9178	-23.058	-16.7057	6.30312	-3.58135	-1.7843	-19.7246	-7.85087	-16.0264	-26.202	-10.845	2.25526	2.04704	-20.5782	-16.2848	-17.0652	1.59296	-5.48439	-14.5737	-11.8576	-9.58932
14.54	-11.3799	-14.0791	-0.562721	-12.2132	-0.989599	-23.7086	2.62648	0.298356	-15.8147	-3.40934	-8.69064	2.38942	-7.50246	-9.4478	-6.56244	-0.710486	-6.67552	-13.0662	-12.2795	-8.26031	2.91513	-8.96131	-7.44359	-6.90923	-8.90655	-10.5024	-7.99232	-14.5393	-14.8767	-22.9565	-17.2985	3.86219	-5.5426	-4.46673	-21.0952	-10.0947	-17.369	-27.5024	-12.3248	-0.660627	-0.271502	-20.9282	-16.2527	-17.6681	0.436352	-6.39943	-14.1191	-12.2161	-9.57572
15.54	-11.7627	-14.2531	-2.01853	-12.8462	-2.73875	-23.2461	0.866532	-1.55335	-15.5371	-4.2821	-9.21525	0.680934	-7.87826	-9.71299	-6.8055	-2.38673	-7.17681	-13.0024	-12.1046	-8.58745	1.53764	-9.42559	-8.57813	-8.22208	-9.27715	-11.0925	-8.30076	-15.4533	-14.6811	-22.6695	-17.3322	1.75191	-7.19684	-6.76996	-22.116	-11.8993	-18.284	-28.439	-13.5601	-3.11766	-1.87038	-20.8063	-16.0414	-17.93	-0.521497	-6.99162	-13.6481	-12.2765	-9.4678
16.54	-12.046	-14.3759	-2.99085	-13.0885	-3.85251	-22.6125	-0.37426	-2.74289	-15.3496	-4.83156	-9.4537	-0.512046	-8.00916	-9.80008	-6.89635	-3.71681	-7.35265	-12.8573	-11.9076	-8.70453	0.448981	-9.57545	-9.43828	-9.08663	-9.47498	-11.4719	-8.43353	-15.9527	-14.4228	-22.4043	-16.9904	0.221451	-8.42109	-8.47254	-22.8059	-13.2567	-18.808	-29.0456	-14.4911	-4.90263	-2.8756	-20.4484	-15.7626	-17.9142	-1.171	-7.29797	-13.1839	-12.1372	-9.29863
17.55	-12.1986	-14.4047	-3.53184	-13.0201	-4.47808	-22.0866	-1.07199	-3.3619	-15.2454	-5.13367	-9.54719	-1.17989	-8.07625	-9.82891	-6.94456	-4.50445	-7.36713	-12.7452	-11.7138	-8.75391	-0.190591	-9.57199	-9.94877	-9.62844	-9.60727	-11.7097	-8.49533	-16.1328	-14.2252	-22.3056	-16.6279	-0.645651	-9.14712	-9.4926	-23.165	-14.0553	-19.0744	-29.3314	-15.0568	-5.95867	-3.36739	-20.1259	-15.5423	-17.8868	-1.55481	-7.45573	-12.8411	-11.9236	-9.13859
18.55	-12.2516	-14.4087	-3.65175	-12.9474	-4.68525	-22.0126	-1.29741	-3.5583	-15.2084	-5.23752	-9.55184	-1.37942	-8.20484	-9.88931	-7.02592	-4.78506	-7.37836	-12.7789	-11.6065	-8.83104	-0.483215	-9.57697	-10.1024	-9.87121	-9.69583	-11.8076	-8.58118	-16.1856	-14.1795	-22.348	-16.5638	-0.967197	-9.43004	-9.89981	-23.2897	-14.4236	-19.2726	-29.4094	-15.2782	-6.39296	-3.50885	-20.0137	-15.4759	-17.9116	-1.71006	-7.54368	-12.7121	-11.7852	-9.12348
19.55	-12.2491	-14.5053	-3.32866	-13.131	-4.36301	-22.2709	-1.08527	-3.43487	-15.2846	-5.19227	-9.61833	-1.1013	-8.31558	-10.0878	-7.06402	-4.75495	-7.47393	-12.899	-11.6963	-8.97298	-0.535943	-9.67737	-10.1337	-9.66101	-9.70078	-11.8806	-8.68471	-16.2217	-14.2838	-22.4284	-16.8406	-0.807533	-9.36874	-9.77669	-23.3096	-14.4872	-19.5067	-29.4922	-15.2273	-6.37814	-3.33252	-20.2598	-15.5826	-17.9227	-1.55662	-7.61104	-12.8371	-11.9107	-9.28934
20.56	-12.184	-14.6299	-2.78905	-13.2919	-3.73448	-22.8594	-0.433327	-2.95864	-15.5342	-5.04671	-9.6521	-0.477367	-8.36585	-10.225	-7.16339	-4.3269	-7.56212	-13.1417	-11.9794	-9.04005	-0.0826762	-9.76522	-10.0238	-9.20596	-9.73628	-11.8389	-8.77676	-16.28	-14.6128	-22.7193	-17.2395	-0.0950421	-9.04253	-9.27423	-23.3547	-14.1701	-19.6326	-29.5647	-15.0726	-5.77816	-3.00739	-20.7122	-15.9286	-18.0745	-1.2955	-7.69807	-13.2795	-12.2104	-9.56583
21.56	-12.0624	-14.7015	-2.00108	-13.1283	-2.77291	-23.5997	0.606495	-2.07388	-15.9008	-4.72642	-9.58333	0.514252	-8.33868	-10.2472	-7.25754	-3.45198	-7.54005	-13.4365	-12.343	-9.03155	0.791335	-9.7078	-9.62242	-8.567	-9.77519	-11.6506	-8.85086	-16.2533	-15.0462	-23.1786	-17.5532	1.14614	-8.31991	-8.27485	-23.248	-13.4451	-19.5168	-29.5049	-14.7109	-4.51896	-2.36886	-21.1511	-16.3792	-18.3023	-0.864879	-7.60982	-13.9244	-12.5122	-9.86863
22.56	-11.8569	-14.6996	-0.864945	-12.6756	-1.37569	-24.265	2.02909	-0.73662	-16.269	-4.12678	-9.2216	1.98134	-8.13036	-10.1142	-7.20582	-2.1427	-7.26116	-13.6863	-12.6445	-8.86706	1.93141	-9.3618	-8.82569	-7.62434	-9.65581	-11.1487	-8.81279	-15.99	-15.4001	-23.6106	-17.571	2.7965	-7.17906	-6.74398	-22.7827	-12.3713	-19.0758	-29.1029	-14.0306	-2.76229	-1.21032	-21.3557	-16.7358	-18.3432	-0.152468	-7.19642	-14.5429	-12.6184	-10.1055
23.56	-11.5177	-14.5928	0.522109	-11.8547	0.338021	-24.6305	3.67345	0.925594	-16.5825	-3.19996	-8.42922	3.78609	-7.63877	-9.72797	-6.9129	-0.60706	-6.59756	-13.7509	-12.8204	-8.44433	3.2164	-8.6377	-7.80542	-6.2463	-9.31342	-10.2711	-8.56775	-15.5233	-15.5464	-23.8354	-17.1499	4.65915	-5.79918	-4.97484	-21.9664	-11.023	-18.3087	-28.3601	-13.0773	-0.810801	0.455398	-21.1695	-16.8815	-18.0098	0.81495	-6.45505	-15.0285	-12.3939	-10.1998
24.57	-11.0752	-14.3898	1.96038	-10.6773	2.16379	-24.7731	5.37744	2.70341	-16.7901	-1.98724	-7.20896	5.76687	-6.92922	-9.06479	-6.46853	0.937249	-5.5018	-13.639	-12.8704	-7.78919	4.53976	-7.53333	-6.7537	-4.5675	-8.80037	-9.14799	-8.12436	-15.0653	-15.4397	-23.7652	-16.2477	6.54488	-4.37383	-3.43203	-20.979	-9.65524	-17.3668	-27.4433	-12.007	0.955064	2.43446	-20.4602	-16.7707	-17.3588	1.89866	-5.46148	-15.3428	-11.712	-10.142
25.57	-10.6029	-14.1616	3.34288	-9.32474	3.99739	-24.6231	7.04405	4.45146	-16.8907	-0.555881	-5.81979	7.82011	-6.09026	-8.23206	-5.90072	2.26289	-4.1698	-13.3513	-12.81	-7.02943	5.83865	-6.22514	-5.82956	-2.66576	-8.17341	-8.04622	-7.57163	-14.8023	-15.0931	-23.2532	-14.9859	8.3585	-3.08564	-2.23538	-19.9751	-8.54628	-16.4614	-26.4828	-10.9716	2.49953	4.46853	-19.3662	-16.4126	-16.2353	2.99164	-4.31195	-15.471	-10.7108	-9.97754
26.57	-10.1706	-13.9068	4.62313	-8.02616	5.85837	-24.4068	8.63759	6.15434	-16.9095	0.825187	-4.4594	9.8148	-5.24388	-7.34271	-5.34839	3.28604	-2.86853	-12.9954	-12.6991	-6.23007	7.03909	-4.90251	-5.13034	-0.681805	-7.57388	-7.04078	-6.99567	-14.6974	-14.6518	-22.4207	-13.6198	10.0138	-2.04297	-1.02531	-19.0705	-7.69728	-15.6513	-25.6314	-10.0723	4.2401	6.3428	-18.1386	-15.9633	-15.1478	3.8933	-3.10692	-15.4644	-9.67589	-9.73757
27.57	-9.83351	-13.6317	5.63115	-6.84937	7.11566	-24.3591	9.92115	7.54846	-16.8663	2.06706	-3.29127	11.318	-4.66775	-6.59557	-4.98969	3.98588	-1.65698	-12.7412	-12.5726	-5.61654	8.10317	-3.79397	-4.69456	0.650809	-7.17517	-6.29286	-6.54165	-14.5156	-14.2565	-21.573	-12.5703	11.4794	-1.30777	0.381514	-18.3526	-6.82265	-14.8762	-24.8786	-9.38489	6.35755	7.88058	-16.9123	-15.5591	-14.5972	4.49798	-1.96011	-15.433	-8.60487	-9.51733
28.58	-9.64101	-13.3967	6.26852	-6.08053	7.84268	-24.4284	10.7592	8.61633	-16.8001	2.96663	-2.63106	12.2641	-4.37762	-6.15641	-4.80156	4.49973	-0.808257	-12.5885	-12.4759	-5.2707	8.88234	-3.12268	-4.40043	1.26102	-6.98008	-5.92891	-6.26962	-13.9732	-13.9875	-20.786	-12.0721	12.7476	-0.701782	1.82811	-17.8384	-5.91833	-14.1158	-24.322	-8.83467	8.40592	9.03652	-16.0555	-15.2758	-14.4687	4.82539	-0.876618	-15.4104	-7.78154	-9.37621
29.58	-9.59485	-13.2781	6.54323	-5.83701	8.2972	-24.5497	11.2496	9.39522	-16.7708	3.25649	-2.46198	12.7116	-4.26219	-5.95714	-4.73106	5.10686	-0.53398	-12.5021	-12.4386	-5.12072	9.29617	-2.91227	-3.92732	1.41834	-6.91427	-5.8594	-6.11459	-12.9809	-13.8931	-20.325	-12.0171	13.733	-0.00280871	3.1124	-17.3428	-5.12502	-13.461	-23.8257	-8.24926	9.93635	9.76828	-15.8077	-15.1844	-14.5246	4.90758	-0.167769	-15.3909	-7.52667	-9.2897
30.58	-9.64315	-13.2778	6.47805	-5.9883	8.38862	-24.6355	11.4201	9.74584	-16.7895	3.18343	-2.61847	12.7976	-4.25193	-5.92346	-4.71892	5.90634	-0.587892	-12.4504	-12.443	-5.12616	9.33259	-3.02689	-3.09614	1.28195	-6.90832	-6.01046	-6.03691	-11.7851	-13.9125	-20.2098	-12.2132	14.3387	0.842718	4.31963	-16.7601	-4.19944	-12.8658	-23.2531	-7.61228	10.8946	10.0022	-15.9557	-15.2195	-14.5851	4.86118	0.0531491	-15.3748	-7.61725	-9.25514
31.59	-9.72624	-13.3386	6.16565	-6.42527	8.22772	-24.6888	11.3524	9.82687	-16.828	3.01161	-2.94258	12.7768	-4.30261	-6.02115	-4.74787	6.46747	-0.79227	-12.4437	-12.4666	-5.24984	9.02518	-3.32277	-2.26571	0.865173	-6.92321	-6.36916	-6.02804	-10.8233	-13.9391	-20.1244	-12.5714	14.504	1.73473	5.41929	-16.0952	-3.016	-12.2301	-22.5974	-6.93433	11.7355	10.0425	-16.2338	-15.2641	-14.7356	4.80242	0.147886	-15.3504	-7.79396	-9.26209
32.59	-9.80332	-13.4036	5.71041	-6.84648	7.77482	-24.7751	11.2074	9.78725	-16.8741	2.91962	-3.23175	12.7184	-4.45298	-6.201	-4.8636	6.529	-0.927595	-12.5139	-12.4929	-5.50553	8.67004	-3.68713	-1.86851	-0.113384	-6.97689	-6.95923	-6.07155	-10.3782	-13.9333	-20.0267	-13.099	14.4323	2.24251	6.32623	-15.5782	-1.79903	-11.6112	-22.0975	-6.42236	12.6757	10.1021	-16.3989	-15.2627	-15.2037	4.75764	0.210528	-15.331	-7.82776	-9.27606
33.59	-9.85059	-13.4313	5.32621	-7.02647	7.12722	-24.9103	11.1114	9.83098	-16.922	2.90749	-3.38472	12.6721	-4.64977	-6.3593	-5.02834	6.43889	-0.966496	-12.618	-12.5172	-5.77096	8.41341	-3.95625	-1.74913	-1.23251	-7.04451	-7.59862	-6.10818	-10.2101	-13.9082	-19.9345	-13.6178	14.3675	2.46341	7.06998	-15.3044	-0.817761	-10.9969	-21.851	-6.12634	13.5039	10.2389	-16.4089	-15.2332	-16.0668	4.73547	0.269058	-15.3248	-7.75617	-9.26834
34.59	-9.83648	-13.3906	5.09264	-7.02694	6.52833	-25.0206	11.1311	10.0425	-16.946	3.03324	-3.26119	12.701	-4.78385	-6.42586	-5.14793	6.45492	-0.814705	-12.6838	-12.5242	-5.92156	8.32172	-4.04787	-1.7524	-1.77868	-7.06888	-8.14008	-6.09563	-10.0075	-13.8685	-19.8265	-13.9125	14.4485	2.57265	7.68203	-15.1194	-0.155903	-10.3754	-21.6801	-5.92033	14.0401	10.4594	-16.2588	-15.1852	-16.8506	4.7726	0.398029	-15.317	-7.58269	-9.2288
35.6	-9.72792	-13.2565	4.90148	-6.92279	6.34694	-25.0451	11.2801	10.4441	-16.9097	3.38536	-2.8393	12.916	-4.8046	-6.40895	-5.16923	6.60933	-0.448193	-12.6822	-12.4851	-5.94842	8.3651	-3.94988	-1.63899	-1.82137	-7.01824	-8.48449	-6.04061	-9.60939	-13.7651	-19.6014	-13.9404	14.7166	2.7611	8.25785	-14.8842	0.409176	-9.83734	-21.4387	-5.67273	14.5479	11.0283	-15.9129	-15.066	-17.1959	4.90403	0.671225	-15.2945	-7.23206	-9.1623
36.6	-9.53706	-13.0447	5.02478	-6.67167	6.60387	-24.9684	11.6049	11.1308	-16.812	3.99982	-2.17436	13.3822	-4.70542	-6.31061	-5.08209	6.82212	0.157738	-12.6126	-12.3963	-5.86554	8.50682	-3.6645	-1.32972	-1.6173	-6.87793	-8.42397	-5.93685	-9.09622	-13.5665	-19.1829	-13.7445	15.1308	3.18105	8.99874	-14.4651	0.967981	-9.34744	-21.0553	-5.24737	15.0973	11.9527	-15.3377	-14.8543	-17.1743	5.14331	1.20628	-15.241	-6.66234	-9.07242
37.6	-9.2962	-12.8133	5.48326	-6.29481	7.10877	-24.7971	12.1164	12.0578	-16.6949	4.84368	-1.43564	14.0149	-4.48644	-6.10528	-4.89424	7.14115	0.943256	-12.4627	-12.2826	-5.66198	8.81309	-3.20276	-0.830646	-1.20102	-6.64034	-7.96482	-5.74607	-8.6623	-13.2875	-18.5668	-13.3398	15.6743	3.81937	9.9025	-13.8787	1.55948	-8.79144	-20.5212	-4.67893	15.7708	13.1144	-14.5745	-14.5654	-16.7836	5.44865	1.95085	-15.1569	-5.92728	-8.95572
38.6	-9.03981	-12.6106	6.1477	-5.89585	7.93286	-24.5349	12.6774	13.0046	-16.5931	5.63713	-0.706045	14.6464	-4.11036	-5.78479	-4.58158	7.51372	1.65665	-12.2007	-12.1737	-5.29597	9.24219	-2.61153	-0.35472	-0.307037	-6.3243	-7.19568	-5.47192	-8.41104	-12.9998	-17.8405	-12.6815	16.2658	4.44135	10.7471	-13.2765	2.20523	-8.17089	-19.9551	-4.11143	16.5239	14.2466	-13.8678	-14.2746	-15.9161	5.76255	2.76075	-15.0645	-5.29892	-8.81855
39.61	-8.80659	-12.4317	6.77496	-5.41495	8.80048	-24.2887	13.1645	13.6859	-16.4993	6.23951	-0.000983756	15.1414	-3.68847	-5.39183	-4.25309	7.95858	2.26734	-11.9219	-12.0747	-4.82958	9.71916	-1.94387	-0.0273799	1.03964	-6.0297	-6.29151	-5.19879	-8.26775	-12.7782	-17.3207	-11.8513	16.8352	4.87612	11.4037	-12.8321	2.8765	-7.60345	-19.5226	-3.69462	17.2138	14.9494	-13.2906	-14.0536	-14.8856	6.01821	3.34013	-14.9856	-4.81937	-8.68898
40.61	-8.63041	-12.2765	7.22585	-4.8705	9.42536	-24.1371	13.5276	14.0303	-16.4057	6.64613	0.546721	15.5015	-3.40096	-5.06712	-4.03232	8.42304	2.71266	-11.7336	-11.9822	-4.4608	10.1671	-1.37001	0.227459	2.17653	-5.83669	-5.60578	-5.00994	-8.08221	-12.6233	-17.0757	-11.1676	17.3276	5.18647	11.8708	-12.5504	3.47848	-7.18971	-19.2334	-3.41023	17.8588	15.248	-12.8717	-13.8974	-14.1437	6.1994	3.62669	-14.9192	-4.4576	-8.58996
41.61	-8.52269	-12.1617	7.54569	-4.45923	9.86961	-24.0787	13.7838	14.1538	-16.3248	6.82815	0.767406	15.7809	-3.28394	-4.88742	-3.93941	8.83054	2.91553	-11.6473	-11.903	-4.2846	10.515	-1.07119	0.509307	2.64421	-5.74607	-5.29242	-4.90803	-7.73139	-12.5281	-17.0213	-10.8509	17.7365	5.50983	12.2663	-12.3577	3.94359	-6.90239	-19.0111	-3.19826	18.4912	15.3231	-12.6863	-13.7999	-13.8097	6.30715	3.73666	-14.8581	-4.26631	-8.51927
42.62	-8.46971	-12.1014	7.82227	-4.25186	10.3032	-24.0634	13.9733	14.198	-16.2721	6.68426	0.546232	15.9802	-3.23662	-4.79253	-3.89698	9.31664	2.73512	-11.596	-11.847	-4.21289	10.7487	-1.04617	0.8867	2.81381	-5.70651	-5.16564	-4.84425	-7.13363	-12.489	-17.0782	-10.8238	18.0987	5.86579	12.6516	-12.1868	4.3302	-6.67416	-18.8254	-3.00785	19.0598	15.3847	-12.8499	-13.7633	-13.7655	6.35234	3.73294	-14.8038	-4.40335	-8.46288
43.62	-8.45348	-12.0803	8.0953	-4.16069	10.7149	-24.0826	14.1397	14.2135	-16.2426	6.29426	0.0195835	16.1102	-3.21075	-4.72045	-3.88056	9.9246	2.27797	-11.5604	-11.8149	-4.15826	10.9226	-1.1605	1.37132	2.88979	-5.69167	-5.14961	-4.79155	-6.45533	-12.4956	-17.157	-10.9529	18.4248	6.30512	12.988	-11.919	4.76741	-6.46275	-18.5482	-2.72222	19.5932	15.3333	-13.2537	-13.78	-13.9199	6.34667	3.6886	-14.7617	-4.78488	-8.42209
44.62	-8.45764	-12.076	8.23593	-4.07398	11.0035	-24.1073	14.2698	14.169	-16.2232	5.96207	-0.481751	16.1887	-3.21651	-4.67493	-3.89197	10.5307	1.88998	-11.546	-11.7961	-4.13949	11.0821	-1.2883	1.86937	2.83089	-5.69459	-5.24103	-4.76119	-6.00461	-12.5156	-17.2069	-11.1164	18.6979	6.85027	13.2756	-11.4606	5.32999	-6.26386	-18.0536	-2.25484	20.1627	15.0518	-13.5944	-13.8079	-14.062	6.32101	3.64965	-14.7347	-5.10192	-8.40369
45.62	-8.45513	-12.072	8.33179	-3.9983	11.3273	-24.0999	14.3489	14.1596	-16.2059	5.82763	-0.708215	16.2618	-3.20462	-4.64241	-3.8879	10.9583	1.72881	-11.5235	-11.781	-4.12033	11.1706	-1.32567	2.24959	2.81765	-5.6832	-5.22424	-4.73576	-5.74895	-12.5105	-17.18	-11.161	18.8898	7.3247	13.5963	-10.9623	5.99541	-6.01078	-17.5396	-1.77278	20.7462	14.8851	-13.7252	-13.8066	-14.0287	6.31117	3.66639	-14.7168	-5.22321	-8.39281
46.63	-8.41935	-12.0542	8.53546	-3.90046	11.7919	-24.0388	14.4372	14.3156	-16.183	5.94288	-0.586986	16.3589	-3.12127	-4.57356	-3.82405	11.2623	1.85212	-11.4584	-11.7578	-4.03356	11.258	-1.1953	2.56931	3.04399	-5.62433	-4.97296	-4.68191	-5.4343	-12.4566	-17.0543	-10.9792	19.071	7.70198	14.1133	-10.5489	6.69111	-5.56509	-17.1392	-1.39069	21.3314	15.1256	-13.6036	-13.7483	-13.7351	6.34582	3.8009	-14.6984	-5.11363	-8.37204
47.63	-8.34281	-12.0106	8.88647	-3.70847	12.3801	-23.9341	14.5909	14.6994	-16.145	6.29509	-0.122206	16.5112	-2.96168	-4.44019	-3.6998	11.6067	2.25116	-11.3489	-11.7177	-3.8574	11.4365	-0.869138	2.91327	3.59338	-5.51544	-4.52505	-4.58907	-4.98659	-12.3477	-16.7999	-10.5613	19.3274	8.07844	14.8297	-10.1671	7.31968	-4.99658	-16.7717	-1.03516	21.9102	15.8146	-13.2405	-13.6284	-13.2422	6.43258	4.09922	-14.6708	-4.78475	-8.33258
48.63	-8.23495	-11.9369	9.3289	-3.39717	13.0069	-23.8219	14.8186	15.2718	-16.0886	6.8942	0.6649	16.7366	-2.7704	-4.25695	-3.55342	11.9677	2.94743	-11.2229	-11.6597	-3.62959	11.7089	-0.377091	3.22701	4.30872	-5.38188	-4.00491	-4.47106	-4.55525	-12.1888	-16.4062	-9.99951	19.6785	8.4607	15.5284	-9.77798	7.79707	-4.51373	-16.3911	-0.666285	22.412	16.861	-12.6116	-13.4551	-12.7218	6.55539	4.54408	-14.6339	-4.19875	-8.27841
49.63	-8.11821	-11.8483	9.7806	-3.02977	13.6467	-23.7203	15.0976	16.0065	-16.0211	7.75589	1.66892	17.0333	-2.59107	-4.06548	-3.41517	12.2825	3.91264	-11.1028	-11.5918	-3.41226	12.0205	0.170386	3.48628	4.98303	-5.24706	-3.53113	-4.34704	-4.2389	-11.9899	-15.8324	-9.43234	20.1026	8.82204	16.0648	-9.40962	7.95294	-4.2039	-16.011	-0.313481	22.743	18.0552	-11.7235	-13.2394	-12.2664	6.69091	5.16255	-14.5886	-3.34903	-8.21812
50.64	-8.01406	-11.7646	10.1854	-2.70551	14.2733	-23.6363	15.3922	16.9213	-15.9547	8.75652	2.69813	17.3637	-2.44243	-3.89753	-3.29815	12.5304	4.97536	-10.9986	-11.5267	-3.23632	12.3087	0.656725	3.68731	5.54387	-5.12751	-3.15672	-4.23079	-4.01332	-11.7878	-15.0414	-8.96085	20.5635	9.14299	16.352	-9.0842	7.64111	-4.04681	-15.6567	-0.00887049	22.8425	19.2338	-10.7238	-13.0251	-11.9139	6.81179	6.01897	-14.539	-2.38631	-8.15828
51.64	-7.93464	-11.6951	10.5077	-2.46216	14.7452	-23.5807	15.6471	17.9081	-15.8969	9.70222	3.51858	17.6482	-2.3398	-3.7715	-3.21595	12.6854	5.91544	-10.9229	-11.473	-3.11273	12.5434	1.00759	3.78837	5.94433	-5.04335	-2.90032	-4.14159	-3.92287	-11.6256	-14.1505	-8.64162	21.0074	9.33985	16.304	-8.85795	6.9035	-4.06096	-15.3889	0.180275	22.7463	20.3301	-9.82345	-12.8552	-11.6952	6.89518	7.02645	-14.4985	-1.51951	-8.10986
52.64	-7.88711	-11.6409	10.7031	-2.31491	14.9488	-23.5531	15.8095	18.7473	-15.8498	10.3613	3.97984	17.8315	-2.28973	-3.70114	-3.17651	12.6507	6.50017	-10.8866	-11.4362	-3.04626	12.6941	1.20346	3.70346	6.15884	-5.00628	-2.76169	-4.09969	-4.07204	-11.5299	-13.3593	-8.47448	21.3192	9.33504	15.8429	-8.79053	5.98676	-4.28642	-15.293	0.196173	22.4253	21.2397	-9.23102	-12.7535	-11.597	6.93422	7.97661	-14.4773	-0.951889	-8.08426
53.65	-7.8723	-11.6097	10.7062	-2.28627	14.867	-23.5406	15.835	19.1214	-15.8188	10.6605	4.17324	17.8753	-2.28521	-3.69286	-3.1748	12.3965	6.76104	-10.8878	-11.4196	-3.0363	12.7188	1.2687	3.44188	6.20442	-5.0127	-2.72805	-4.10966	-4.51684	-11.5056	-12.969	-8.41561	21.3602	9.13068	14.9001	-8.93898	5.14227	-4.7186	-15.4351	0.00637629	21.6865	21.6535	-8.95676	-12.7225	-11.5808	6.9338	8.47731	-14.4781	-0.696612	-8.08323
54.65	-7.89299	-11.6229	10.4896	-2.39822	14.4553	-23.5281	15.6966	18.7927	-15.8157	10.5554	4.13526	17.7287	-2.32397	-3.75231	-3.20662	11.9381	6.67918	-10.9208	-11.4265	-3.09191	12.5922	1.19359	3.04001	6.0378	-5.05281	-2.81621	-4.16281	-5.34471	-11.5476	-13.2208	-8.46854	20.9788	8.69091	13.6101	-9.34626	4.41152	-5.34795	-15.8415	-0.423693	20.3951	21.3339	-9.01519	-12.7566	-11.6439	6.89668	8.15186	-14.4963	-0.771411	-8.10216
55.65	-7.96119	-11.7071	10.062	-2.71219	13.8095	-23.5058	15.3448	17.684	-15.8487	9.90662	3.77612	17.3508	-2.42069	-3.90909	-3.27795	11.2407	6.12085	-10.9938	-11.4607	-3.23674	12.2573	0.913483	2.47213	5.58292	-5.12693	-3.07118	-4.26646	-6.62097	-11.6693	-14.1639	-8.69721	20.0105	7.95532	12.2441	-10.0339	3.72148	-6.2145	-16.5447	-1.11657	18.7987	20.2595	-9.5487	-12.8735	-11.8341	6.81423	6.91269	-14.5238	-1.30485	-8.14521
56.65	-8.10239	-11.8806	9.42127	-3.24409	12.9039	-23.482	14.6782	15.8236	-15.914	8.68778	2.88497	16.6577	-2.63165	-4.22023	-3.41979	10.2772	4.97482	-11.1377	-11.5274	-3.52392	11.6945	0.315559	1.69031	4.71158	-5.26839	-3.54727	-4.46504	-8.13943	-11.9019	-15.7572	-9.22307	18.4517	6.84924	10.7476	-11.037	2.86452	-7.44168	-17.5797	-2.10867	17.1267	18.4677	-10.6773	-13.1048	-12.2254	6.65574	4.8816	-14.5622	-2.3787	-8.23738
57.66	-8.34618	-12.1528	8.57231	-3.97787	11.5614	-23.5121	13.5952	13.3241	-16.005	6.85482	1.42117	15.463	-3.01813	-4.70791	-3.679	9.09196	3.2522	-11.3858	-11.636	-3.96158	10.9279	-0.677565	0.65945	3.43253	-5.53716	-4.22883	-4.79993	-9.56517	-12.3194	-17.9286	-10.1268	16.5465	5.34386	8.88394	-12.3294	1.60752	-9.0972	-18.9047	-3.39863	15.255	16.0149	-12.4356	-13.5317	-12.9302	6.34363	2.28752	-14.626	-4.01642	-8.40433
58.66	-8.72378	-12.5286	7.45172	-4.95796	9.80891	-23.6178	12.0959	10.6148	-16.1201	4.44955	-0.631463	13.6181	-3.56974	-5.34886	-4.05166	7.77426	0.943204	-11.7184	-11.7971	-4.51046	9.96878	-2.0935	-0.60636	2.02838	-5.96343	-5.03793	-5.27141	-10.7344	-12.9721	-20.2066	-11.3632	14.5244	3.51918	6.51953	-13.8336	-0.161161	-11.0776	-20.4138	-4.91139	13.1075	13.1181	-14.7812	-14.2093	-13.7934	5.78753	-0.299079	-14.7198	-6.22956	-8.64903
59.66	-9.24176	-12.9958	6.04253	-6.21175	7.80305	-23.7542	10.2884	8.04528	-16.2466	1.91484	-3.10329	11.2502	-4.24609	-6.10738	-4.50922	6.34045	-1.62068	-12.0878	-12.0035	-5.14065	8.84303	-3.77192	-2.06177	0.553447	-6.52938	-5.96587	-5.84768	-11.6952	-13.7711	-22.0852	-12.794	12.4381	1.48426	3.67282	-15.535	-2.32627	-13.2569	-22.0838	-6.59814	10.5696	9.81819	-17.2807	-15.0399	-14.5426	4.94225	-2.47034	-14.8213	-8.62136	-8.94867
60.66	-9.86485	-13.4923	4.46283	-7.65032	5.63181	-23.846	8.3041	5.59066	-16.3328	-0.317468	-5.49935	8.71153	-5.00037	-6.93785	-5.01606	4.69321	-3.91552	-12.443	-12.224	-5.81678	7.57203	-5.43273	-3.65633	-0.964127	-7.1768	-6.95678	-6.48266	-12.6815	-14.5432	-23.3857	-14.1714	10.2071	-0.674197	0.56275	-17.4652	-4.6433	-15.5642	-23.9621	-8.46518	7.60146	6.10311	-19.3895	-15.8461	-15.0886	3.83014	-4.22554	-14.8816	-10.675	-9.26992
61.67	-10.497	-13.9208	2.82767	-9.08809	3.36724	-23.8201	6.17494	3.0681	-16.2981	-2.12414	-7.4401	6.18459	-5.77242	-7.77146	-5.51824	2.83908	-5.72608	-12.7058	-12.396	-6.48452	6.19015	-6.89019	-5.31118	-2.46453	-7.81917	-7.89983	-7.10694	-13.861	-15.1231	-24.1202	-15.3247	7.78957	-2.88737	-2.57157	-19.6349	-7.03621	-17.6928	-26.1007	-10.5433	4.36542	2.46371	-20.86	-16.4618	-15.4647	2.55417	-5.69005	-14.8446	-12.1748	-9.57341
62.67	-11.0006	-14.1856	1.19578	-10.3429	1.27725	-23.6137	3.99374	0.518491	-16.077	-3.55625	-8.74861	3.70327	-6.47766	-8.48641	-5.93063	0.878722	-7.02413	-12.7539	-12.4232	-7.05795	4.83693	-8.04268	-6.95209	-3.9102	-8.32555	-8.65072	-7.57139	-14.9957	-15.3945	-24.3136	-16.1821	5.31766	-5.09125	-5.43077	-21.9236	-9.4472	-19.2342	-28.4276	-12.7344	0.979804	-0.534201	-21.6546	-16.7602	-15.7331	1.23692	-6.91562	-14.6294	-13.1012	-9.75647
63.67	-11.2579	-14.1863	-0.199237	-11.3803	-0.310437	-23.0859	2.06035	-1.67141	-15.6071	-4.62065	-9.45999	1.53404	-6.99027	-9.00374	-6.13511	-1.08524	-7.80263	-12.4491	-12.1976	-7.44766	3.65098	-8.84374	-8.44965	-5.17909	-8.50826	-9.14019	-7.67726	-15.5853	-15.2112	-23.8435	-16.6852	3.09425	-7.13594	-7.75916	-23.9806	-11.6559	-20.0929	-30.5263	-14.7378	-2.32019	-2.75499	-21.8283	-16.5802	-15.8319	0.0604793	-7.74715	-14.0747	-13.4468	-9.64857
64.68	-11.1752	-13.819	-1.20765	-12.2723	-1.24833	-22.1173	0.556872	-3.23434	-14.7965	-5.19574	-9.68132	-0.0418748	-7.32762	-9.48321	-6.06687	-2.90519	-8.00778	-11.777	-11.5979	-7.71517	2.61889	-9.27448	-9.57407	-6.23918	-8.2995	-9.47029	-7.40793	-15.4028	-14.4758	-22.5623	-16.8275	1.27269	-8.7275	-9.50001	-25.27	-13.2366	-20.2878	-31.7397	-16.0912	-5.16276	-4.02909	-21.4335	-15.816	-15.5879	-0.728906	-8.02641	-13.05	-13.0922	-9.17058
65.68	-10.8029	-13.06	-1.82866	-13.0295	-1.76762	-20.9311	-0.728949	-4.29927	-13.608	-5.31249	-9.47836	-1.27852	-7.78183	-10.1812	-5.90204	-4.32961	-7.74811	-10.9859	-10.5824	-8.10181	1.63843	-9.36732	-10.1096	-7.28579	-7.91564	-9.71928	-6.9963	-14.5599	-13.2987	-20.5998	-16.7231	-0.374091	-9.59231	-10.4682	-25.4174	-13.8503	-19.6573	-31.7044	-16.4364	-7.23291	-4.41728	-20.5371	-14.5674	-15.2264	-1.14005	-7.84024	-11.5935	-11.9889	-8.40842
66.68	-10.3903	-12.0139	-2.12108	-13.3688	-2.22868	-19.7575	-2.11268	-5.07799	-12.1005	-5.14935	-8.96588	-2.76263	-8.52097	-11.0202	-5.87645	-5.1136	-7.26746	-10.2785	-9.26492	-8.67079	0.642364	-9.15487	-9.92385	-8.3106	-7.55295	-9.77231	-6.64888	-13.2526	-11.8914	-18.2317	-16.3885	-2.07944	-9.66664	-10.5024	-24.3038	-13.3904	-18.0237	-30.3804	-15.6554	-8.38862	-4.18673	-19.2742	-13.0344	-14.9712	-1.43717	-7.33263	-9.86074	-10.3221	-7.59254
67.68	-10.0252	-10.6456	-2.09797	-12.8535	-2.78211	-18.5117	-3.40312	-5.42512	-10.3233	-4.78584	-8.30631	-4.17095	-9.30433	-11.5068	-5.94046	-5.38618	-6.60833	-9.59226	-7.82399	-9.08306	-0.400709	-8.55022	-9.0278	-9.04495	-7.14575	-9.46171	-6.36965	-11.6111	-10.3946	-15.7337	-15.6364	-3.64248	-9.02184	-9.82746	-22.0118	-12.1255	-15.6557	-27.9007	-13.858	-8.68574	-3.667	-17.6957	-11.3795	-14.6229	-1.7869	-6.48554	-8.02848	-8.38631	-6.94911
68.69	-9.33197	-8.85293	-1.90876	-11.3115	-3.51334	-16.9995	-4.12104	-5.0138	-8.33748	-4.22535	-7.58253	-4.8945	-9.63266	-11.142	-5.82779	-5.47139	-5.74804	-8.76656	-6.37506	-8.88097	-1.28181	-7.4856	-7.70702	-9.1137	-6.57524	-8.80489	-5.9713	-9.82561	-8.87576	-13.313	-14.3169	-4.68817	-7.90927	-8.80667	-18.9922	-10.4501	-13.0296	-24.7451	-11.4785	-8.25445	-3.15549	-15.8854	-9.70625	-13.9161	-2.15006	-5.30408	-6.2954	-6.51405	-6.3635
69.69	-7.97896	-6.81429	-1.88712	-9.07109	-4.21953	-15.0388	-4.16044	-4.08626	-6.2922	-3.44034	-6.74963	-4.81059	-9.16112	-9.85333	-5.29903	-5.49219	-4.76913	-7.65026	-4.94693	-7.90942	-1.70395	-6.1018	-6.28699	-8.21403	-5.88311	-7.97875	-5.30925	-8.01913	-7.37968	-11.0023	-12.4756	-4.98143	-6.61972	-7.47349	-15.8482	-8.64691	-10.5165	-21.5239	-9.05483	-7.20404	-2.57718	-13.9627	-8.07661	-12.6509	-2.28253	-4.09884	-4.85168	-4.94245	-5.55496
70.69	-6.11452	-4.80744	-1.95797	-6.77794	-4.36419	-12.6564	-3.6019	-3.16755	-4.38254	-2.53235	-5.76254	-3.92709	-7.93696	-7.97962	-4.39844	-5.18134	-3.816	-6.26213	-3.62286	-6.40761	-1.76448	-4.66244	-4.91478	-6.54638	-5.10979	-7.02822	-4.54097	-6.20385	-5.91977	-8.76828	-10.2978	-4.46278	-5.28255	-6.01423	-12.9261	-7.05753	-8.3774	-18.5125	-6.94969	-5.83891	-1.81958	-11.9313	-6.49571	-10.8356	-2.04133	-3.08701	-3.70515	-3.69141	-4.44934
71.69	-4.13335	-2.9981	-1.82522	-4.85569	-3.65855	-10.004	-2.62268	-2.25855	-2.80045	-1.66742	-4.61365	-2.53441	-6.23924	-5.98622	-3.30652	-4.18779	-2.95387	-4.77817	-2.49402	-4.75633	-1.62101	-3.38696	-3.58947	-4.68479	-4.22462	-5.86558	-3.77138	-4.46875	-4.48063	-6.60088	-7.98278	-3.4073	-3.87242	-4.59409	-10.3446	-5.74152	-6.68554	-15.792	-5.18985	-4.58917	-1.08317	-9.78464	-4.96957	-8.61711	-1.58061	-2.28728	-2.73159	-2.7148	-3.15963
72.7	-2.464	-1.60674	-1.44069	-3.3799	-2.50871	-7.31566	-1.58949	-1.3395	-1.64691	-0.975846	-3.34337	-1.21272	-4.42776	-4.17379	-2.23578	-2.77445	-2.15848	-3.38805	-1.59513	-3.26339	-1.31124	-2.36591	-2.29128	-3.06346	-3.23184	-4.51823	-2.89343	-2.97238	-3.11677	-4.59669	-5.75311	-2.26395	-2.44512	-3.22056	-8.26145	-4.52686	-5.31756	-13.5611	-3.68282	-3.57971	-0.569351	-7.60614	-3.57088	-6.24183	-1.09145	-1.66709	-1.87625	-1.93728	-1.95477
73.7	-1.35946	-0.783819	-0.938177	-2.31927	-1.50375	-4.87872	-0.813016	-0.64392	-0.901042	-0.515227	-2.14937	-0.364928	-2.82874	-2.6774	-1.36032	-1.51631	-1.42484	-2.21008	-0.93677	-2.08878	-0.950687	-1.58165	-1.17672	-1.8084	-2.21133	-3.15397	-1.95522	-1.81545	-1.9509	-2.90926	-3.8469	-1.32371	-1.2481	-2.01037	-6.77718	-3.37549	-4.14159	-11.9254	-2.469	-2.6921	-0.27891	-5.52307	-2.3781	-4.05471	-0.664723	-1.15961	-1.15627	-1.29141	-1.0906
74.7	-0.738494	-0.419394	-0.498196	-1.57647	-0.827655	-2.9508	-0.373659	-0.274279	-0.478759	-0.259919	-1.23405	-0.0404187	-1.62689	-1.57338	-0.738832	-0.721496	-0.826361	-1.30275	-0.499682	-1.24757	-0.624296	-0.991975	-0.438131	-0.959955	-1.31885	-1.96393	-1.13781	-1.01142	-1.08774	-1.6606	-2.39779	-0.69675	-0.476697	-1.06761	-5.75866	-2.34276	-3.06858	-10.6118	-1.63317	-1.90655	-0.127938	-3.67038	-1.44449	-2.35454	-0.352287	-0.749197	-0.613809	-0.768061	-0.565281
75.71	-0.397905	-0.272066	-0.208237	-1.02802	-0.419416	-1.62447	-0.16466	-0.120331	-0.261829	-0.131799	-0.644874	-0.00998284	-0.831792	-0.850171	-0.338841	-0.329828	-0.408689	-0.662478	-0.234409	-0.678372	-0.362797	-0.567256	-0.105692	-0.471471	-0.671243	-1.0814	-0.555464	-0.51157	-0.536605	-0.862983	-1.3958	-0.333369	-0.120814	-0.426536	-4.87444	-1.47085	-2.10335	-9.17426	-1.12568	-1.20611	-0.045878	-2.18855	-0.786095	-1.21639	-0.15078	-0.425781	-0.268058	-0.388212	-0.259692
76.71	-0.207602	-0.183155	-0.0524453	-0.615511	-0.18053	-0.818341	-0.056437	-0.0469119	-0.146385	-0.0687904	-0.309892	-0.0345269	-0.360663	-0.412012	-0.114133	-0.168146	-0.161645	-0.268357	-0.0892028	-0.316163	-0.17935	-0.28468	-0.0473184	-0.221284	-0.277773	-0.526715	-0.209383	-0.237342	-0.227954	-0.416012	-0.756488	-0.132634	-0.0350376	-0.0609036	-3.84208	-0.804425	-1.32658	-7.34457	-0.788485	-0.600571	-0.00503857	-1.1727	-0.372516	-0.542607	-0.0376432	-0.19866	-0.0817277	-0.158949	-0.0911878
77.71	-0.101492	-0.108276	0.00705492	-0.325443	-0.0578038	-0.382198	-0.00329486	-0.0091639	-0.0800085	-0.0376919	-0.137249	-0.0389498	-0.120938	-0.168773	-0.0154328	-0.114469	-0.0431724	-0.0705458	-0.0226965	-0.114769	-0.065542	-0.120367	-0.0917434	-0.101798	-0.0823588	-0.229087	-0.0417416	-0.103951	-0.08031	-0.193236	-0.380493	-0.0293313	-0.0575464	0.0851587	-2.66566	-0.378753	-0.796913	-5.22353	-0.524484	-0.187122	0.00578806	-0.577822	-0.148902	-0.198313	0.00635706	-0.0716403	-0.00553813	-0.0470452	-0.0128614
78.71	-0.0465164	-0.0493667	0.012427	-0.145541	-0.0121388	-0.170732	0.0105563	0.00336624	-0.0389858	-0.0213887	-0.0568444	-0.0279176	-0.0260784	-0.0548485	0.00927406	-0.0953341	-0.000784567	0.00112655	-0.00120346	-0.0264085	-0.0102998	-0.039985	-0.122317	-0.0500778	-0.0111615	-0.0921231	0.0122752	-0.0448205	-0.0247353	-0.0927453	-0.177556	0.0100038	-0.0885587	0.0950856	-1.6011	-0.165295	-0.489262	-3.22686	-0.329562	0.0028784	0.00308669	-0.27004	-0.0502307	-0.0541016	0.00893427	-0.0153483	0.00877395	-0.00482776	0.00891185
79.72	-0.0202311	-0.015357	0.00485644	-0.0532651	-0.00106567	-0.0733563	0.00601637	0.00260027	-0.0144912	-0.0103847	-0.0213847	-0.0132097	0.000632632	-0.0133672	0.00747231	-0.0756019	0.00740408	0.0128698	0.0017079	0.00149769	0.00321919	-0.00720512	-0.10791	-0.02522	0.00401024	-0.0358932	0.0136691	-0.0200513	-0.00782766	-0.0462986	-0.0760951	0.012957	-0.0889977	0.0456709	-0.865668	-0.0868517	-0.327378	-1.76658	-0.199402	0.0384571	0.000742172	-0.122344	-0.0142412	-0.00694822	0.00316531	0.00298926	0.00414587	0.00444263	0.00628593
80.72	-0.0077686	-0.00302311	0.00105791	-0.0142719	0.000865799	-0.0295844	0.00157488	0.000717866	-0.0034302	-0.00370742	-0.00651806	-0.00359474	0.00435664	-0.00142456	0.00266235	-0.0504077	0.00459726	0.00688965	0.000636437	0.00563471	0.00170493	0.00206935	-0.0689718	-0.0101863	0.00332009	-0.0132887	0.00532277	-0.00899904	-0.00244774	-0.0226521	-0.0287366	0.00574282	-0.0637116	-0.0106982	-0.445387	-0.0644535	-0.235169	-0.907949	-0.111848	0.00813692	9.31283e-05	-0.0534353	-0.00249782	0.00241911	0.000638153	0.00429223	0.000974092	0.00273769	0.00187864
81.72	-0.00215548	-0.000375209	0.000132849	-0.000761685	0.000490418	-0.0107617	0.000248681	0.000111717	-0.000502018	-0.000868956	-0.0013553	-0.000656537	0.00252986	0.000923444	0.000564408	-0.0257949	0.00143002	0.0018964	0.000124582	0.00310314	0.000396708	0.00212064	-0.0316762	-0.00279759	0.0012057	-0.00437406	0.00118516	-0.00329128	-0.000576282	-0.00999931	-0.00867328	0.00140026	-0.0329861	-0.0431252	-0.220446	-0.050682	-0.165782	-0.454481	-0.0540254	-0.023579	3.6572e-06	-0.0215618	0.000346475	0.00172593	7.10259e-05	0.00171061	0.000127401	0.000774027	0.000333045
82.72	-0.00039926	-2.03809e-05	9.93961e-06	0.00165909	0.000132717	-0.00325861	1.90646e-05	8.26754e-06	-3.11438e-05	-0.000137289	-0.00014981	-6.27608e-05	0.000819525	0.000581404	7.49118e-05	-0.0092186	0.000277319	0.000326892	1.13226e-05	0.000901756	3.98913e-05	0.000725515	-0.00976754	-0.000514766	0.000266896	-0.00115191	0.000162504	-0.000786921	-9.53022e-05	-0.00359712	-0.00168163	0.000212928	-0.0118229	-0.0455841	-0.102325	-0.0330383	-0.104096	-0.221863	-0.0202964	-0.0332624	8.92549e-08	-0.00739299	0.000374458	0.000496602	5.17878e-06	0.000383791	9.64834e-06	0.000131339	3.30705e-05
83.73	-4.56262e-05	-9.09107e-07	4.84274e-07	0.000846234	2.12205e-05	-0.000739839	1.21549e-06	5.14108e-07	9.31667e-07	-1.25474e-05	2.64555e-07	-4.41777e-06	0.000166692	0.000157575	5.56095e-06	-0.00219221	3.17087e-05	3.21242e-05	8.0623e-07	0.000165551	3.03619e-06	0.000145722	-0.00198805	-5.85132e-05	3.87565e-05	-0.000210327	1.25844e-05	-0.000130501	-9.27381e-06	-0.00091285	-6.66187e-05	1.71244e-05	-0.00277415	-0.0314027	-0.0438621	-0.0157511	-0.0540744	-0.10539	-0.00512601	-0.0255303	-2.65978e-08	-0.00196246	0.000114496	8.53935e-05	2.0879e-07	5.05331e-05	4.87455e-07	1.27771e-05	2.28006e-06
84.73	-2.39811e-06	5.66795e-08	0	0.000210424	1.61468e-06	-0.000122318	6.36318e-09	0	2.42321e-07	-8.30872e-07	2.8965e-06	-1.36578e-07	2.11569e-05	2.47136e-05	3.03919e-07	-0.000352626	2.28567e-06	2.19647e-06	1.45925e-08	1.76886e-05	8.06133e-08	1.67217e-05	-0.000264044	-4.0902e-06	3.39155e-06	-2.08122e-05	7.12762e-07	-1.17181e-05	-5.41249e-07	-0.000161049	5.98023e-05	1.07366e-06	-0.000442933	-0.0155006	-0.017714	-0.00483489	-0.021232	-0.0490321	-0.000753571	-0.0133129	0	-0.000381246	1.94268e-05	8.77059e-06	0	3.82547e-06	0	8.57469e-07	7.12633e-08
85.73	-8.71754e-08	0	0	3.07163e-05	1.00779e-07	-1.38625e-05	0	0	2.47825e-08	-2.43136e-08	3.07044e-07	0	1.62076e-06	2.04602e-06	4.68474e-10	-3.41798e-05	9.95202e-08	6.81342e-08	0	1.24906e-06	0	1.21608e-06	-1.94857e-05	-1.93746e-07	2.07498e-07	2.34047e-07	4.77618e-09	-7.96179e-07	-6.81588e-09	-1.76706e-05	1.82188e-05	1.37696e-08	-4.13848e-05	-0.00531874	-0.00674438	-0.000764195	-0.00523636	-0.0220795	-3.35783e-05	-0.00481576	0	-5.13218e-05	1.93086e-06	6.00133e-07	0	2.01558e-07	0	2.53199e-08	0
86.74	6.3691e-09	0	0	2.38297e-06	0	-1.04399e-06	0	0	0	0	2.25458e-08	0	8.12328e-08	1.25149e-07	0	-2.23578e-06	0	0	0	4.78772e-08	0	5.16702e-08	-1.11583e-06	-1.79864e-10	4.07799e-09	3.91144e-07	0	-2.29979e-08	-4.61432e-10	-1.22026e-06	2.55225e-06	0	-2.70511e-06	-0.00121593	-0.00228769	-2.85024e-05	-0.000277172	-0.00943152	9.88931e-06	-0.00120946	0	-4.52577e-06	1.29005e-07	1.87392e-08	0	0	0	0	0
87.74	0	0	0	1.39383e-07	0	-3.90071e-08	0	0	0	0	0	0	0	1.09635e-10	0	-7.97321e-08	0	0	0	0	0	0	-9.70355e-09	0	0	4.05661e-08	0	0	0	-5.62552e-08	2.08128e-07	0	-8.75847e-08	-0.000189303	-0.000628821	1.70761e-05	0.000324244	-0.00368533	1.76266e-06	-0.000207662	0	-1.78429e-07	3.20306e-09	0	0	0	5.82164e-14	0	0
88.74	0	0	0	3.44614e-10	0	-2.14523e-09	0	0	0	0	0	0	0	0	0	0	0	0	0	0	0	0	0	0	0	2.85244e-09	0	0	0	-3.28341e-11	9.19049e-09	0	0	-1.74903e-05	-0.000123121	2.89602e-06	0.000127248	-0.0012279	1.67376e-07	-2.35586e-05	0	-7.46122e-09	0	0	0	0	5.82164e-14	0	0
89.74	0	0	0	0	0	0	0	0	0	0	0	0	0	0	0	0	0	0	0	0	0	0	0	0	0	1.94017e-11	0	0	0	0	0	0	0	-1.12858e-06	-1.55494e-05	2.53387e-07	2.4861e-05	-0.000325372	6.90325e-09	-1.59962e-06	0	8.16105e-11	0	0	0	0	5.82164e-14	0	0
90.75	0	0	0	0	0	0	0	0	0	0	0	0	0	0	0	0	0	0	0	0	0	0	0	0	0	0	0	0	0	0	0	0	0	-3.59908e-08	-9.08337e-07	1.34932e-08	2.66409e-06	-6.5339e-05	0	-7.78714e-08	0	0	0	0	0	0	5.82164e-14	0	0
91.75	0	0	0	0	0	0	0	0	0	0	0	0	0	0	0	0	0	0	0	0	0	0	0	0	0	0	0	0	0	0	0	0	0	0	3.88215e-08	3.69809e-11	1.89908e-07	-9.5322e-06	0	-2.66206e-10	0	0	0	0	0	0	5.82164e-14	0	0
92.75	0	0	0	0	0	0	0	0	0	0	0	0	0	0	0	0	0	0	0	0	0	0	0	0	0	0	0	0	0	0	0	0	0	0	6.86052e-09	0	6.85995e-09	-9.38554e-07	0	6.49337e-14	0	0	0	0	0	0	5.82164e-14	0	0
93.75	0	0	0	0	0	0	0	0	0	0	0	0	0	0	0	0	0	0	0	0	0	0	0	0	0	0	0	0	0	0	0	0	0	0	5.99535e-10	0	0	-5.70458e-08	0	0	0	0	0	0	0	0	5.82164e-14	0	0
94.76	0	0	0	0	0	0	0	0	0	0	0	0	0	0	0	0	0	0	0	0	0	0	0	0	0	0	0	0	0	0	0	0	0	0	0	0	0	-2.7572e-09	0	0	0	0	0	0	0	0	5.82164e-14	0	0
95.76	0	0	0	0	0	0	0	0	0	0	0	0	0	0	0	0	0	0	0	0	0	0	0	0	0	0	0	0	0	0	0	0	0	0	0	0	0	0	0	0	0	0	0	0	0	0	5.82164e-14	0	0
96.76	0	0	0	0	0	0	0	0	0	0	0	0	0	0	0	0	0	0	0	0	0	0	0	0	0	0	0	0	0	0	0	0	0	0	0	0	0	0	0	0	0	0	0	-8.06074e-14	0	0	5.82164e-14	0	0
97.77	0	0	0	0	-2.68691e-14	0	0	0	0	0	0	0	0	0	0	0	0	0	0	0	0	0	0	0	0	0	0	0	0	0	0	0	0	0	0	0	0	0	0	0	0	0	0	-8.06074e-14	0	0	5.82164e-14	0	0
98.77	0	0	0	0	0	0	0	0	0	0	0	0	0	0	0	0	0	0	0	0	0	0	0	0	0	0	0	0	0	0	0	0	0	0	0	0	0	0	0	0	0	0	0	-8.06074e-14	0	0	0	0	0
99.77	0	0	0	0	0	0	0	0	0	0	0	0	0	0	0	0	0	0	0	0	0	0	0	0	0	0	0	0	0	0	0	0	0	0	0	0	0	0	0	0	0	0	0	-8.06074e-14	0	0	5.82164e-14	0	0
100.77	0	0	0	0	0	0	0	0	0	0	0	0	0	0	0	0	0	0	0	0	0	0	0	0	0	0	0	0	0	0	0	0	0	0	0	0	0	0	0	0	0	0	0	0	0	0	0	0	0
101.78	0	0	0	0	0	0	0	0	0	0	0	0	0	0	0	0	0	0	0	0	0	0	0	0	0	0	0	0	0	0	0	0	0	0	0	0	0	0	0	0	0	0	0	0	0	0	5.82164e-14	0	0
102.78	0	0	0	0	0	0	0	0	0	0	0	0	0	0	0	0	0	0	0	0	0	0	0	0	0	0	0	0	0	0	0	0	0	0	0	0	0	0	0	0	0	0	0	0	0	0	0	0	0
[truncated: 15 more columns]
